# Supplementary material for: RNA-Seq Bulked Segregant Analysis of an Exotic B. napus ssp. napobrassica (Rutabaga) F2 Population Reveals Novel QTLs for Breeding Clubroot-Resistant Canola
Source: Int J Mol Sci. 2024 Apr 23;25(9):4596. doi: 10.3390/ijms25094596 (PMC11083300; doi:10.3390/ijms25094596)
Supplement: Supplementary file 1 [file ijms-25-04596-s001.zip › Supplementary Tables.xlsx]

## Sheet: TableS1
Phenotype rounds	No. of F2 plants with disease rating					Observed values		Expected values		(O-E)2/E				Observed values		Expected values		(O-E)2/E
	0	1	2	3	Total	R (0+1)	S (2+3)	R-Expected	S-Expected	R	S	Chi-squre	p-value	R (0)	S (1+2+3)	R-Expected	S-Expected	R	S	Chi-squre	p-value
3A-1	15	7	38	87	147	22	125	28.8235	118.176	1.61537	0.393992			15	132	18.0147	128.985	0.504502	0.0704611
3A-2	16	13	39	69	137	29	108	26.8627	110.137	0.170044	0.0414742			16	121	16.7892	120.211	0.0370989	0.00518141
3A-3	19	10	54	41	124	29	95	24.3137	99.6863	0.903242	0.220303			19	105	15.1961	108.804	0.952207	0.13299
3A total	50	30	131	197	408	80	328					3.34442	0.187831	50	358					1.70244	0.426894
3D-1	46	12	26	71	155	58	97	63.3577	91.6423	0.453056	0.313224			46	109	45.6326	109.367	0.00295798	0.00123419
3D-2	40	18	23	39	120	58	62	49.0511	70.9489	1.63264	1.12874			40	80	35.3285	84.6715	0.617723	0.25774
3D-3	35	17	24	60	136	52	84	55.5912	80.4088	0.231997	0.160393			35	101	40.0389	95.9611	0.634153	0.264595
3D total	121	47	73	170	411	168	243					3.92005	0.140855	121	290					1.7784	0.410984
3H-1	36	12	22	95	165	48	117	54.123	110.877	0.692704	0.338133			36	129	37.9613	127.039	0.10133	0.030279
3H-2	25	19	16	62	122	44	78	40.0182	81.9818	0.396183	0.193391			25	97	28.0683	93.9317	0.33542	0.100229
3H-3	40	12	19	81	152	52	100	49.8588	102.141	0.0919571	0.0448875			40	112	34.9704	117.03	0.723384	0.216159
3H total	101	43	57	238	439	144	295					1.75726	0.415352	101	338					1.5068	0.470763

## Sheet: TableS2
Sample#	3AR1	3AR2	3AR3	3AS1	3AS2	3AS3	3DR1	3DR2	3DR3	3DS1	3DS2	3DS3	3HR1	3HR2	3HR3	3HS1	3HS2	3HS3
Number of input reads |	27345137	28657071	24179570	21495575	42898722	27036146	26536093	24848921	23484229	20681757	23182934	22271799	22341970	25040277	22748073	23834592	21842769	23681421
Average input read length |	302	302	302	302	302	302	302	302	302	302	302	302	302	302	302	302	302	302
UNIQUE READS:
Uniquely mapped reads number |	19487750	20327537	17230462	15449790	30588098	18933874	18821155	17626307	16099261	14680133	16522818	15810352	16002816	17837604	16276308	16880671	15630125	16987236
Uniquely mapped reads % |	0.7127	0.7093	0.7126	0.7187	0.713	0.7003	0.7093	0.7093	0.6855	0.7098	0.7127	0.7099	0.7163	0.7124	0.7155	0.7082	0.7156	0.7173
Average mapped length |	288.29	288.16	288.2	288.93	288.3	287.43	288.27	287.99	288.13	287.92	288.41	288.2	288.4	288.33	288.42	288.29	288.2	288.52
Number of splices: Total |	18984335	18627887	15073443	13558869	28122645	17274310	17426405	16464800	15435118	13422011	15368857	14518918	15003666	16549022	14170000	15540593	14329907	15716149
Number of splices: Annotated (sjdb) |	18203364	17868490	14478809	12998545	26938045	16587222	16687966	15777374	14786419	12852902	14716781	13885239	14404254	15891669	13576114	14935298	13751314	15086299
Number of splices: GT/AG |	18328502	17953014	14498140	13053679	27101567	16649195	16799864	15884983	14903192	12946195	14822173	14006695	14470239	15961511	13642619	14982703	13821394	15155219
Number of splices: GC/AG |	208535	202954	166992	157538	313285	196760	195470	183423	168192	148107	166836	158550	172294	185283	162409	175388	160531	175387
Number of splices: AT/AC |	29089	31072	28473	22798	42637	26810	27273	24017	21976	20452	23942	23549	19934	24334	22915	23655	21921	25669
Number of splices: Non-canonical |	418209	440847	379838	324854	665156	401545	403798	372377	341758	307257	355906	330124	341199	377894	342057	358847	326061	359874
Mismatch rate per base, % |	0.0087	0.0089	0.0091	0.0091	0.0091	0.0106	0.0091	0.0091	0.009	0.009	0.0087	0.0087	0.009	0.0088	0.0089	0.0089	0.009	0.0089
Deletion rate per base |	0.0004	0.0004	0.0004	0.0004	0.0004	0.0004	0.0004	0.0004	0.0004	0.0004	0.0004	0.0004	0.0004	0.0004	0.0004	0.0004	0.0004	0.0004
Deletion average length |	2.73	2.73	2.76	2.72	2.71	2.75	2.73	2.7	2.75	2.77	2.78	2.64	2.74	2.76	2.73	2.73	2.74	2.73
Insertion rate per base |	0.0003	0.0003	0.0003	0.0002	0.0003	0.0002	0.0002	0.0002	0.0002	0.0003	0.0003	0.0002	0.0002	0.0003	0.0003	0.0002	0.0003	0.0003
Insertion average length |	3.21	3.16	3.18	3.21	3.16	3.2	3.2	3.19	3.19	3.18	3.19	3.18	3.15	3.12	3.24	3.14	3.19	3.17
MULTI-MAPPING READS:
Number of reads mapped to multiple loci |	5855192	6055462	5099388	4529742	9147369	5726669	5660520	5342334	4960457	4400003	5000546	4829831	4799308	5383802	4823568	5063540	4640112	5053257
% of reads mapped to multiple loci |	0.2141	0.2113	0.2109	0.2107	0.2132	0.2118	0.2133	0.215	0.2112	0.2127	0.2157	0.2169	0.2148	0.215	0.212	0.2124	0.2124	0.2134
Number of reads mapped to too many loci |	123167	160732	159174	151668	227154	168578	146124	130501	256971	101153	146365	155281	141159	192261	134468	163006	121132	110073
% of reads mapped to too many loci |	0.0045	0.0056	0.0066	0.0071	0.0053	0.0062	0.0055	0.0053	0.0109	0.0049	0.0063	0.007	0.0063	0.0077	0.0059	0.0068	0.0055	0.0046
UNMAPPED READS:
Number of reads unmapped: too many mismatches |	0	0	0	0	0	0	0	0	0	0	0	0	0	0	0	0	0	0
% of reads unmapped: too many mismatches |	0	0	0	0	0	0	0	0	0	0	0	0	0	0	0	0	0	0
Number of reads unmapped: too short |	1876499	2110075	1687869	1362389	2931672	2204732	1905737	1747518	2163966	1498770	1510898	1474055	1396608	1623868	1511594	1725048	1449380	1528954
% of reads unmapped: too short |	0.0686	0.0736	0.0698	0.0634	0.0683	0.0815	0.0718	0.0703	0.0921	0.0725	0.0652	0.0662	0.0625	0.0649	0.0664	0.0724	0.0664	0.0646
Number of reads unmapped: other |	2529	3265	2677	1986	4429	2293	2557	2261	3574	1698	2307	2280	2079	2742	2135	2327	2020	1901
% of reads unmapped: other |	0.0001	0.0001	0.0001	0.0001	0.0001	0.0001	0.0001	0.0001	0.0002	0.0001	0.0001	0.0001	0.0001	0.0001	0.0001	0.0001	0.0001	0.0001
CHIMERIC READS:
Number of chimeric reads |	0	0	0	0	0	0	0	0	0	0	0	0	0	0	0	0	0	0
% of chimeric reads |	0	0	0	0	0	0	0	0	0	0	0	0	0	0	0	0	0	0

## Sheet: TableS3
Pathotype	NCBI Gene ID	Gene	baseMean	log2FoldChange	lfcSE	pvalue	padj	R1_normalized	R2_normalized	R3_normalized	S1_normalized	S2_normalized	S3_normalized
3A	106401597	LOC106401597	18.4423	21.0247	3.90928	7.52577e-08	3.00955e-05	0	0	0	110.654	0	0
3A	106430940	LOC106430940	14.8496	20.724	3.90989	1.15541e-07	4.36904e-05	0	0	0	89.0978	0	0
3A	111207414	LOC111207414	166.077	10.8439	1.31585	1.70841e-16	6.33091e-13	0	0	0	497.223	120.524	378.715
3A	106347739	LOC106347739	141.987	10.6236	1.36993	8.84488e-15	1.89097e-11	0	0	0	79.0384	530.805	242.077
3A	106347217	LOC106347217	133.059	10.5307	1.23963	1.97887e-17	9.16646e-14	0	0	0	194.003	347.209	257.139
3A	106371070	LOC106371070	113.833	10.3027	1.26319	3.45911e-16	1.20174e-12	0	0	0	260.108	291.631	131.259
3A	106347958	LOC106347958	89.0654	9.94824	2.43962	4.54663e-05	0.00603171	0	0	0	4.31118	335.344	194.737
3A	111201423	LOC111201423	82.9928	9.84197	1.24441	2.59516e-15	7.21272e-12	0	0	0	216.996	148.626	132.335
3A	111212170	LOC111212170	69.9791	9.60485	1.29403	1.1501e-13	1.88027e-10	0	0	0	117.839	219.191	82.844
3A	111213645	LOC111213645	68.4228	9.56782	1.22833	6.73928e-15	1.64481e-11	0	0	0	132.21	137.385	140.942
3A	106352980	LOC106352980	44.3403	8.9433	2.3504	0.000141796	0.0142338	0	0	0	7.18531	229.808	29.0492
3A	106377126	LOC106377126	28.4436	8.30185	1.51968	4.68468e-08	2.10002e-05	0	0	0	12.9336	31.8483	125.88
3A	106368242	LOC106368242	27.2262	8.2294	1.29651	2.19023e-10	1.90229e-07	0	0	0	71.8531	43.0889	48.4153
3A	111204222	LOC111204222	26.3521	8.19837	1.41474	6.83395e-09	4.12904e-06	0	0	0	15.8077	68.068	74.2368
3A	106381593	LOC106381593	23.4517	8.03521	1.43508	2.15435e-08	1.0928e-05	0	0	0	18.6818	88.6757	33.3528
3A	106402676	LOC106402676	81.6655	7.89384	1.32983	2.92141e-09	2.00481e-06	0	0	2.32001	342.021	26.228	119.424
3A	106439752	LOC106439752	18.076	7.66107	1.43862	1.00797e-07	3.91812e-05	0	0	0	20.1189	66.819	21.5179
3A	106352412	LOC106352412	16.2915	7.4877	1.49513	5.49836e-07	0.000173654	0	0	0	37.3636	8.74268	51.643
3A	106358201	LOC106358201	15.879	7.47328	1.69734	1.06797e-05	0.00196571	0	0	0	7.18531	80.5575	7.53127
3A	106387857	LOC106387857	15.8627	7.47095	1.46433	3.36147e-07	0.000113243	0	0	0	10.0594	47.4603	37.6564
3A	106451348	LOC106451348	15.8075	7.45426	1.33148	2.16236e-08	1.0928e-05	0	0	0	28.7412	30.5994	35.5046
3A	106412006	LOC106412006	15.3687	7.42067	1.54801	1.63746e-06	0.000420887	0	0	0	30.1783	55.5785	6.45538
3A	106381239	LOC106381239	14.3943	7.30371	1.46388	6.06055e-07	0.000188202	0	0	0	44.5489	10.6161	31.201
3A	106421983	LOC106421983	12.8332	7.14072	1.80516	7.63051e-05	0.0088549	0	0	0	66.1048	8.74268	2.15179
3A	106404679	LOC106404679	24.6426	7.13174	1.81968	8.88322e-05	0.00989545	0.877903	0	0	1.43706	138.009	7.53127
3A	106388950	LOC106388950	12.6037	7.11562	1.7595	5.2521e-05	0.00669595	0	0	0	60.3566	13.114	2.15179
3A	106346827	LOC106346827	12.3103	7.07646	1.66298	2.08774e-05	0.00334435	0	0	0	57.4824	5.62029	10.759
3A	106431930	LOC106431930	11.9491	7.05396	1.48918	2.17126e-06	0.000538801	0	0	0	28.7412	34.3462	8.60717
3A	106416488	LOC106416488	12.0532	7.05163	1.4485	1.12594e-06	0.000314506	0	0	0	38.8007	20.6077	12.9108
3A	106418471	LOC106418471	12.0532	7.05163	1.4485	1.12594e-06	0.000314506	0	0	0	38.8007	20.6077	12.9108
3A	106386755	LOC106386755	11.8049	7.04559	1.5095	3.04879e-06	0.000711191	0	0	0	18.6818	42.4644	9.68306
3A	106416234	LOC106416234	40.7506	7.01717	1.5	2.89542e-06	0.000687799	1.75581	0	0	4.31118	171.731	66.7056
3A	106394966	BNAC05G09720D	11.5289	7.0052	1.73283	5.28559e-05	0.00672323	0	0	0	1.43706	26.8525	40.8841
3A	106346424	LOC106346424	11.6168	7.00455	1.38582	4.3165e-07	0.000141139	0	0	0	22.993	18.7343	27.9733
3A	106375305	LOC106375305	10.665	6.89995	1.95669	0.000421339	0.0330792	0	0	0	1.43706	59.3253	3.22769
3A	106367791	LOC106367791	10.4041	6.85334	1.70193	5.65403e-05	0.00704674	0	0	0	2.87412	14.363	45.1876
3A	111213367	LOC111213367	10.1609	6.82433	1.47025	3.4573e-06	0.000778046	0	0	0	10.0594	21.8567	29.0492
3A	106382943	LOC106382943	10.2449	6.81809	1.41229	1.38133e-06	0.000367381	0	0	0	25.8671	16.2364	19.3661
3A	106423379	LOC106423379	9.92518	6.78292	1.41109	1.53304e-06	0.000401959	0	0	0	21.5559	21.8567	16.1384
3A	106370295	LOC106370295	9.51633	6.71681	1.60477	2.84519e-05	0.00418393	0	0	0	11.4965	6.86925	38.7323
3A	106356363	LOC106356363	9.29949	6.67081	1.67206	6.61887e-05	0.00792661	0	0	0	41.6748	8.74268	5.37948
3A	106367971	LOC106367971	8.48185	6.57418	1.84923	0.000377842	0.0303507	0	0	0	2.87412	43.7134	4.30358
3A	106376116	LOC106376116	158.576	6.56088	1.55781	2.53551e-05	0.00392587	0	0.926019	9.28006	662.485	86.1778	192.585
3A	106425272	BNAA01G26300D	8.58473	6.55647	1.83528	0.00035363	0.0286127	0	0	0	43.1118	6.24477	2.15179
3A	106419867	LOC106419867	15.7951	6.46524	1.57312	3.95955e-05	0.00550238	0	0.926019	0	45.986	3.74686	44.1117
3A	106385345	LOC106385345	108.738	6.42338	1.81294	0.0003955	0.031451	0	1.85204	5.80004	4.31118	386.551	253.911
3A	106407722	LOC106407722	15.0008	6.41963	1.46153	1.12107e-05	0.00200372	0.877903	0	0	12.9336	56.8274	19.3661
3A	106429831	LOC106429831	7.77337	6.41096	1.60024	6.1692e-05	0.00750448	0	0	0	24.43	4.99582	17.2143
3A	106425571	LOC106425571	15.1502	6.4028	1.69107	0.000152948	0.0151009	0.877903	0	0	77.6013	8.1182	4.30358
3A	106387512	LOC106387512	7.62163	6.38525	1.55994	4.25353e-05	0.00573875	0	0	0	20.1189	6.24477	19.3661
3A	111199834	LOC111199834	7.02348	6.29913	1.53694	4.15838e-05	0.00570736	0	0	0	8.62237	20.6077	12.9108
3A	106353789	LOC106353789	38.0203	6.25408	1.02517	1.05736e-09	8.05128e-07	0.877903	0.926019	1.16001	109.217	33.0973	82.844
3A	106430144	LOC106430144	6.67239	6.20538	1.63168	0.000142921	0.0143142	0	0	0	20.1189	15.6119	4.30358
3A	106446123	LOC106446123	6.34007	6.14484	1.53676	6.3726e-05	0.00770896	0	0	0	11.4965	16.8609	9.68306
3A	106347176	LOC106347176	6.23974	6.11342	1.53354	6.70595e-05	0.00798194	0	0	0	10.0594	11.2406	16.1384
3A	106405532	LOC106405532	119.586	6.11172	1.77584	0.000578315	0.041266	0	0	10.4401	248.612	206.702	251.76
3A	111215203	LOC111215203	6.19211	6.10676	1.54422	7.66693e-05	0.00887862	0	0	0	12.9336	15.6119	8.60717
3A	106353266	LOC106353266	6.08428	6.08322	1.75508	0.00052814	0.0387625	0	0	0	14.3706	19.9833	2.15179
3A	106419168	LOC106419168	172.466	6.06991	0.912277	2.86043e-11	2.94444e-08	0.877903	12.9643	1.16001	80.4754	380.931	558.39
3A	106452107	LOC106452107	134.472	6.06726	1.00563	1.60643e-09	1.15968e-06	1.75581	5.55611	4.64003	14.3706	547.042	233.469
3A	106429751	LOC106429751	11.7636	6.04661	1.5202	6.96387e-05	0.00827123	0	0.926019	0	33.0524	31.2238	5.37948
3A	106357926	LOC106357926	22.071	6.03507	1.38266	1.27228e-05	0.002238	0.877903	0	1.16001	84.7866	6.86925	38.7323
3A	106435387	LOC106435387	5.83474	6.01519	1.75416	0.000605609	0.0425042	0	0	0	17.2447	15.6119	2.15179
3A	106446503	LOC106446503	11.3951	5.98238	1.41368	2.31842e-05	0.00364185	0	0	1.16001	34.4895	18.7343	13.9866
3A	106431919	LOC106431919	11.1938	5.96976	1.52554	9.10799e-05	0.0100841	0.877903	0	0	35.9265	24.9791	5.37948
3A	106428166	LOC106428166	11.0183	5.9592	1.50365	7.3966e-05	0.008674	0.877903	0	0	24.43	34.3462	6.45538
3A	106385355	LOC106385355	5.52124	5.93859	1.59735	0.000200977	0.018686	0	0	0	12.9336	13.7385	6.45538
3A	106366282	LOC106366282	50.0334	5.93521	0.867604	7.86857e-12	9.306e-09	3.51161	0	1.16001	152.328	86.1778	57.0225
3A	106421318	LOC106421318	5.51245	5.91924	1.59034	0.000197644	0.0184642	0	0	0	14.3706	6.86925	11.8349
3A	106452820	LOC106452820	5.3833	5.91202	1.64644	0.00032967	0.0271885	0	0	0	10.0594	16.8609	5.37948
3A	106452819	LOC106452819	5.3833	5.91202	1.64644	0.00032967	0.0271885	0	0	0	10.0594	16.8609	5.37948
3A	106437575	LOC106437575	28.7169	5.89669	1.18986	7.20369e-07	0.000214131	0.877903	1.85204	0	10.0594	87.4268	72.085
3A	106379154	LOC106379154	5.42595	5.88878	1.71693	0.000603958	0.0424957	0	0	0	21.5559	5.62029	5.37948
3A	106382401	LOC106382401	38.5118	5.86998	1.39539	2.59124e-05	0.00396796	0.877903	1.85204	1.16001	0	109.908	117.273
3A	106356151	LOC106356151	5.22779	5.84847	1.62257	0.00031281	0.0260688	0	0	0	10.0594	6.24477	15.0625
3A	106414273	LOC106414273	9.66393	5.77191	1.41111	4.30746e-05	0.00579745	0.877903	0	0	12.9336	23.7301	20.442
3A	106391875	LOC106391875	4.94315	5.7661	1.60785	0.000335514	0.0275072	0	0	0	12.9336	8.1182	8.60717
3A	111215171	LOC111215171	4.94315	5.7661	1.60785	0.000335514	0.0275072	0	0	0	12.9336	8.1182	8.60717
3A	106454693	LOC106454693	17.0732	5.63577	1.55968	0.0003022	0.0254452	0	0.926019	1.16001	68.9789	1.24895	30.1251
3A	106353158	LOC106353158	8.46317	5.54327	1.51166	0.000245401	0.0214817	0	0.926019	0	30.1783	9.99163	9.68306
3A	111202235	LOC111202235	461.894	5.46779	1.38219	7.62515e-05	0.0088549	35.1161	25.9285	0	1421.25	544.544	744.52
3A	106394749	LOC106394749	35.8048	5.44948	0.825957	4.17359e-11	4.07006e-08	2.63371	1.85204	0	81.9125	45.5868	82.844
3A	106444565	BNAC09G50070D	173.214	5.42723	0.72126	5.2863e-14	9.47884e-11	2.63371	12.9643	8.12005	91.9719	387.8	535.796
3A	106359782	LOC106359782	22.1996	5.42303	1.30632	3.3048e-05	0.00477145	0	0.926019	2.32001	8.62237	103.039	18.2902
3A	106443275	LOC106443275	13.7036	5.37498	1.44434	0.000198119	0.0184776	0	1.85204	0	34.4895	4.99582	40.8841
3A	106374540	LOC106374540	48.7102	5.34039	1.21396	1.08675e-05	0.00198062	0	3.70408	3.48002	4.31118	205.453	75.3127
3A	106369123	LOC106369123	11.8573	5.19031	1.38464	0.000177901	0.016962	0.877903	0.926019	0	25.8671	38.0931	5.37948
3A	106426361	LOC106426361	12.2415	5.18559	1.36287	0.000141862	0.0142338	0	0.926019	1.16001	5.74824	38.7176	26.8974
3A	106422817	LOC106422817	33.7936	5.14931	1.20322	1.87206e-05	0.00307627	2.63371	2.77806	0	7.18531	161.115	29.0492
3A	106402187	LOC106402187	44.1784	5.13468	1.10983	3.71806e-06	0.000826689	0.877903	0.926019	5.80004	211.248	26.8525	19.3661
3A	106370642	LOC106370642	6.22368	5.10083	1.47788	0.000557589	0.0401478	0	0	1.16001	12.9336	12.4895	10.759
3A	106423637	LOC106423637	11.0398	5.037	1.22301	3.81287e-05	0.00535351	0.877903	0	1.16001	21.5559	24.3546	18.2902
3A	111198409	LOC111198409	17.9249	5.0319	1.30253	0.00011193	0.0118736	0	0	3.48002	58.9195	7.49372	37.6564
3A	106426402	BNAC04G41400D	132.207	4.83181	0.644094	6.29887e-14	1.09415e-10	1.75581	13.8903	11.6001	126.461	356.576	282.961
3A	106381160	LOC106381160	96.6021	4.7934	0.57811	1.11831e-16	4.78173e-13	3.51161	5.55611	11.6001	265.856	108.035	185.054
3A	106437574	LOC106437574	66.0615	4.72686	0.710003	2.78468e-11	2.92055e-08	0.877903	11.1122	2.32001	89.0978	169.233	123.728
3A	106424671	LOC106424671	16.8806	4.72166	1.37822	0.000612756	0.0427932	3.51161	0	0	35.9265	3.74686	58.0984
3A	106436185	LOC106436185	69.7692	4.70476	0.839255	2.07212e-08	1.07646e-05	0.877903	4.63009	10.4401	53.1713	266.652	82.844
3A	106350277	LOC106350277	29.6454	4.70053	1.19055	7.87432e-05	0.00903867	5.26742	0	1.16001	77.6013	5.62029	88.2235
3A	106436186	LOC106436186	25.4356	4.69889	0.972329	1.34752e-06	0.000361558	0.877903	4.63009	0	30.1783	86.8023	30.1251
3A	106416308	LOC106416308	555.281	4.68537	0.609382	1.48609e-14	2.84847e-11	28.9708	12.9643	83.5205	1345.09	604.494	1256.65
3A	106415613	LOC106415613	442.621	4.58611	0.655432	2.61341e-12	3.30157e-09	27.215	30.5586	48.7203	794.695	1570.56	183.978
3A	106370941	LOC106370941	12.6827	4.58376	1.23977	0.000217938	0.0196981	0.877903	0	2.32001	22.993	6.86925	43.0358
3A	106351535	LOC106351535	91.8154	4.56532	0.486318	6.14252e-21	6.82877e-17	5.26742	11.1122	5.80004	153.766	143.63	231.318
3A	106402227	LOC106402227	13.062	4.55134	1.34699	0.000727744	0.0480432	0	0	3.48002	31.6153	5.62029	37.6564
3A	106429220	LOC106429220	21.7026	4.47688	0.947205	2.28525e-06	0.000562071	5.26742	0	0	44.5489	40.591	39.8082
3A	106360791	LOC106360791	37.1765	4.4499	0.650444	7.84644e-12	9.306e-09	4.38952	1.85204	3.48002	68.9789	51.8316	92.5271
3A	106440574	LOC106440574	44.309	4.43489	1.09272	4.937e-05	0.00636724	11.4127	0	0	140.832	51.2071	62.402
3A	106367679	LOC106367679	69.0095	4.43389	0.888547	6.03654e-07	0.000188202	0.877903	8.33417	9.28006	218.433	24.3546	152.777
3A	106374996	LOC106374996	23.7853	4.4175	1.0733	3.85841e-05	0.00538878	0	0.926019	5.80004	86.2237	17.4854	32.2769
3A	106387856	LOC106387856	53.1566	4.3951	0.847358	2.13902e-07	7.47797e-05	1.75581	9.26019	3.48002	28.7412	196.086	79.6163
3A	111203374	LOC111203374	31.5056	4.35904	1.17328	0.000202999	0.0187752	5.26742	0	3.48002	104.905	4.37134	71.0091
3A	106426779	LOC106426779	32.287	4.32578	1.16613	0.000207654	0.0190787	0.877903	2.77806	5.80004	7.18531	159.866	17.2143
3A	106438680	LOC106438680	10.2504	4.31116	1.11169	0.000105314	0.0113449	0	1.85204	1.16001	15.8077	16.8609	25.8215
3A	111206280	LOC111206280	163.909	4.25146	0.574234	1.32428e-13	2.04476e-10	5.26742	16.6683	27.8402	331.961	425.269	176.447
3A	106345698	LOC106345698	52.7042	4.24553	1.12496	0.000160699	0.0156536	4.38952	4.63009	6.96004	7.18531	274.77	18.2902
3A	106386997	LOC106386997	16.1879	4.22527	1.14372	0.000220462	0.0198616	2.63371	0	2.32001	24.43	7.49372	60.2502
3A	106427885	LOC106427885	46.0457	4.22131	1.05203	6.00704e-05	0.00735479	1.75581	5.55611	6.96004	30.1783	221.065	10.759
3A	106423096	BNAA10G01350D	47.3931	4.14449	0.676575	9.02945e-10	7.06917e-07	3.51161	2.77806	9.28006	142.269	51.2071	75.3127
3A	106375825	LOC106375825	68.0274	4.13519	1.00103	3.61304e-05	0.0051496	0.877903	17.5944	3.48002	35.9265	287.884	62.402
3A	106453102	LOC106453102	86.0353	4.13097	0.553588	8.51012e-14	1.43347e-10	7.02323	7.40815	13.9201	171.01	232.93	83.9199
3A	106345353	LOC106345353	328.422	4.09218	0.414803	5.88306e-23	1.09005e-18	23.7034	40.7448	45.2403	678.293	812.445	370.108
3A	111214866	LOC111214866	68.2808	4.08866	0.996579	4.08376e-05	0.00563783	8.77903	3.70408	10.4401	15.8077	332.222	38.7323
3A	106387169	LOC106387169	9.13321	4.07132	1.19382	0.000648875	0.0443645	0	0.926019	2.32001	22.993	8.1182	20.442
3A	106454694	LOC106454694	47.7883	4.02645	0.993972	5.10269e-05	0.006542	3.51161	1.85204	11.6001	10.0594	185.47	74.2368
3A	106380061	LOC106380061	30.0714	3.98562	0.636557	3.82004e-10	3.21728e-07	2.63371	4.63009	3.48002	63.2307	65.5701	40.8841
3A	106385357	LOC106385357	174.466	3.97434	0.68128	5.42305e-09	3.42552e-06	28.0929	15.7423	18.5601	514.468	64.3211	405.613
3A	106425779	LOC106425779	20.2173	3.96734	0.98075	5.22769e-05	0.00668015	0.877903	0.926019	5.80004	43.1118	12.4895	58.0984
3A	106359822	LOC106359822	14.2318	3.94436	1.05175	0.000176636	0.0169285	0.877903	0	4.64003	30.1783	13.114	36.5805
3A	106454850	LOC106454850	106.313	3.86053	0.587491	4.99017e-11	4.78248e-08	7.02323	14.8163	19.7201	205.5	304.745	86.0717
3A	106432730	LOC106432730	29.2043	3.86049	0.816311	2.25419e-06	0.000556895	3.51161	6.48213	1.16001	30.1783	100.541	33.3528
3A	106399167	LOC106399167	121.708	3.85816	0.550458	2.40023e-12	3.10278e-09	9.65694	20.3724	17.4001	132.21	390.298	160.309
3A	106399166	LOC106399166	121.708	3.85816	0.550458	2.40023e-12	3.10278e-09	9.65694	20.3724	17.4001	132.21	390.298	160.309
3A	106351149	LOC106351149	21.1107	3.85636	0.818651	2.4695e-06	0.000592322	0	2.77806	5.80004	41.6748	31.2238	45.1876
3A	106423530	LOC106423530	644.342	3.83163	0.728819	1.46173e-07	5.40338e-05	31.6045	22.2245	200.681	1566.4	725.018	1320.12
3A	106366946	LOC106366946	12.4898	3.82443	1.10903	0.000563786	0.0403848	0.877903	1.85204	2.32001	28.7412	36.8441	4.30358
3A	106404176	LOC106404176	11.8699	3.82399	1.12047	0.000642878	0.0442117	3.51161	0.926019	0	40.2377	16.8609	9.68306
3A	106406355	LOC106406355	329.472	3.79653	0.693946	4.47688e-08	2.02319e-05	79.8892	26.8545	25.5202	814.814	136.76	892.994
3A	106353610	LOC106353610	52.1749	3.77298	0.914754	3.71396e-05	0.00526643	1.75581	8.33417	11.6001	18.6818	209.2	63.4779
3A	106438995	LOC106438995	21.934	3.76186	1.03116	0.00026411	0.0229747	0.877903	3.70408	4.64003	5.74824	38.0931	78.5404
3A	106401947	LOC106401947	59.5867	3.73376	1.09316	0.000636489	0.0440596	12.2906	0	12.7601	143.706	11.2406	177.523
3A	106451635	LOC106451635	15.046	3.67155	0.974884	0.000165788	0.0160269	4.38952	0.926019	1.16001	21.5559	49.3337	12.9108
3A	106386585	LOC106386585	63.383	3.66581	0.642283	1.14665e-08	6.63934e-06	2.63371	13.8903	11.6001	60.3566	164.862	126.956
3A	106435837	LOC106435837	41.862	3.66499	0.874267	2.7642e-05	0.00413656	3.51161	4.63009	10.4401	56.0454	16.2364	160.309
3A	106406764	LOC106406764	43.2594	3.65966	0.582656	3.36421e-10	2.87697e-07	5.26742	3.70408	10.4401	77.6013	54.954	107.59
3A	106348379	LOC106348379	57.0683	3.63819	0.851169	1.91702e-05	0.0031341	2.63371	20.3724	2.32001	64.6678	191.09	61.3261
3A	106431045	LOC106431045	42.7291	3.63431	0.771862	2.49547e-06	0.000595335	5.26742	4.63009	9.28006	158.077	27.477	51.643
3A	106375268	LOC106375268	32.9798	3.62518	0.830917	1.28366e-05	0.00224465	0.877903	8.33417	5.80004	60.3566	99.9163	22.5938
3A	106372086	LOC106372086	155.391	3.62406	0.719163	4.67306e-07	0.000151021	21.0697	17.5944	31.3202	605.003	63.6967	193.661
3A	111210393	LOC111210393	309.241	3.61692	0.671934	7.33133e-08	3.00955e-05	33.3603	50.931	55.6803	912.534	705.035	97.9065
3A	106353089	LOC106353089	94.2917	3.61103	0.853327	2.31932e-05	0.00364185	11.4127	8.33417	23.2001	405.251	87.4268	30.1251
3A	106386098	LOC106386098	24.4173	3.58126	0.831726	1.66374e-05	0.00280245	3.51161	0	8.12005	61.7936	34.3462	38.7323
3A	106451021	LOC106451021	297.604	3.55956	0.344263	4.66271e-25	1.29591e-20	64.0869	39.8188	34.8002	682.604	456.493	507.823
3A	106390896	LOC106390896	160.77	3.54965	0.584338	1.24257e-09	9.23297e-07	14.9244	33.3367	27.8402	346.332	442.13	100.058
3A	106357119	LOC106357119	18.5377	3.51545	1.01106	0.000507092	0.0376332	4.38952	0	4.64003	53.1713	39.342	9.68306
3A	106392222	LOC106392222	171.984	3.50417	0.799267	1.16398e-05	0.00206054	24.5813	3.70408	55.6803	386.569	103.039	458.332
3A	106391585	LOC106391585	80.5557	3.50271	0.704744	6.68847e-07	0.000203161	15.8023	8.33417	15.0801	231.367	180.474	32.2769
3A	106358304	LOC106358304	16.5856	3.4197	0.82781	3.61162e-05	0.0051496	5.26742	1.85204	1.16001	35.9265	38.0931	17.2143
3A	106346535	LOC106346535	208.874	3.41219	0.577224	3.39242e-09	2.29965e-06	35.1161	28.7066	44.0803	412.437	618.857	114.045
3A	106384098	LOC106384098	20.5	3.40377	0.983033	0.00053515	0.0390856	0	8.33417	2.32001	20.1189	59.9498	32.2769
3A	106452536	LOC106452536	144.55	3.39683	0.671894	4.29019e-07	0.000141109	6.14532	22.2245	47.5603	238.552	414.028	138.791
3A	111204439	LOC111204439	270.555	3.3964	0.598232	1.36758e-08	7.75697e-06	19.3139	49.079	73.0804	182.507	692.545	606.805
3A	106360549	LOC106360549	103.676	3.34985	0.589146	1.30099e-08	7.45535e-06	26.3371	24.0765	4.64003	142.269	281.639	143.094
3A	106394826	LOC106394826	66.098	3.32646	0.767939	1.47982e-05	0.00254667	4.38952	6.48213	25.5202	215.559	49.9582	94.6789
3A	106420597	LOC106420597	74.9307	3.32141	0.780163	2.06889e-05	0.00332374	17.5581	18.5204	4.64003	30.1783	256.036	122.652
3A	106410495	LOC106410495	95.6555	3.3095	0.5163	1.45478e-10	1.28358e-07	19.3139	13.8903	19.7201	91.9719	281.639	147.398
3A	106410578	LOC106410578	101.78	3.2908	0.603125	4.86293e-08	2.16249e-05	29.8487	15.7423	10.4401	268.73	71.8149	214.103
3A	106402853	LOC106402853	88.3978	3.2875	0.780852	2.55198e-05	0.00394041	14.0465	15.7423	19.7201	117.839	337.218	25.8215
3A	106389800	LOC106389800	18.6638	3.27789	0.779755	2.6254e-05	0.00400921	2.63371	6.48213	1.16001	38.8007	42.4644	20.442
3A	106429649	LOC106429649	21.2552	3.26255	0.966736	0.000738673	0.0485916	2.63371	2.77806	6.96004	14.3706	86.8023	13.9866
3A	111212114	LOC111212114	17.622	3.25727	0.854455	0.000137793	0.0140039	2.63371	2.77806	4.64003	38.8007	10.6161	46.2635
3A	106368591	LOC106368591	16.6229	3.23232	0.78576	3.895e-05	0.00542625	1.75581	5.55611	2.32001	20.1189	43.0889	26.8974
3A	106371020	LOC106371020	229.524	3.23085	0.574804	1.90093e-08	1.0152e-05	57.0637	41.6708	33.6402	507.283	616.983	120.5
3A	106396912	LOC106396912	84.0425	3.20213	0.594167	7.07426e-08	2.97901e-05	11.4127	7.40815	31.3202	102.031	126.144	225.938
3A	106419211	LOC106419211	182.902	3.20199	0.781884	4.21758e-05	0.00573199	28.9708	22.2245	56.8403	146.58	767.482	75.3127
3A	106404633	LOC106404633	43.2746	3.18316	0.666305	1.77639e-06	0.000448828	8.77903	4.63009	12.7601	30.1783	116.153	87.1476
3A	106436972	LOC106436972	88.7934	3.16344	0.586065	6.74797e-08	2.8633e-05	20.1918	13.8903	19.7201	76.1642	294.129	108.666
3A	106366485	LOC106366485	51.2773	3.15764	0.888496	0.000379544	0.0304435	3.51161	13.8903	13.9201	15.8077	199.208	61.3261
3A	106397509	LOC106397509	945.736	3.12608	0.511985	1.02288e-09	7.89688e-07	154.511	165.757	263.322	2309.36	2199.41	582.06
3A	106413711	LOC106413711	50.8076	3.10617	0.735239	2.39252e-05	0.00373569	6.14532	7.40815	18.5601	129.336	118.651	24.7456
3A	111206459	LOC111206459	78.6631	3.10475	0.798981	0.000101955	0.0110473	10.5348	16.6683	22.0401	271.605	131.765	19.3661
3A	106407579	LOC106407579	3876.21	3.0969	0.561625	3.50414e-08	1.6648e-05	510.94	407.448	1516.13	11017.9	3945.45	5859.33
3A	106366318	LOC106366318	339.801	3.08918	0.825736	0.000183202	0.0173096	62.3311	7.40815	145.001	761.642	201.706	860.717
3A	106445206	LOC106445206	296.604	3.08288	0.701126	1.09739e-05	0.00198062	14.0465	76.8596	97.4406	569.076	839.297	182.902
3A	106352386	LOC106352386	33.3219	3.07024	0.761907	5.58542e-05	0.00697688	0.877903	10.1862	10.4401	54.6083	35.5952	88.2235
3A	106388532	LOC106388532	34.3901	3.05442	0.677042	6.43957e-06	0.00128759	5.26742	11.1122	5.80004	64.6678	93.6715	25.8215
3A	106438906	LOC106438906	49.8585	3.05288	0.904866	0.000741255	0.0486463	10.5348	0	22.0401	50.2971	120.524	95.7548
3A	106366164	BNAA09G06210D	35.9925	3.05254	0.638406	1.73988e-06	0.000441612	4.38952	7.40815	11.6001	104.905	42.4644	45.1876
3A	106393967	LOC106393967	23.8271	3.04983	0.895899	0.000663564	0.0450915	9.65694	0	5.80004	22.993	59.3253	45.1876
3A	106399437	LOC106399437	147.299	3.04928	0.386078	2.8323e-15	7.49696e-12	32.4824	43.5229	18.5601	294.598	289.133	205.496
3A	106433554	BNAA10G27330D	26.2435	3.04875	0.693911	1.11498e-05	0.00200293	3.51161	6.48213	6.96004	73.2901	23.1056	44.1117
3A	106401519	LOC106401519	218.661	3.04841	0.538602	1.51499e-08	8.42121e-06	27.215	26.8545	88.1605	521.653	243.546	404.537
3A	106398178	LOC106398178	430.225	3.01732	0.572455	1.35803e-07	5.06628e-05	61.4532	63.8953	158.921	1310.6	666.941	319.541
3A	106366724	LOC106366724	46.1846	3.00651	0.768868	9.21805e-05	0.0101666	3.51161	5.55611	22.0401	143.706	54.954	47.3394
3A	106345209	LOC106345209	16.0709	2.9988	0.757394	7.51487e-05	0.00875727	2.63371	3.70408	4.64003	15.8077	40.591	29.0492
3A	106372393	LOC106372393	16.863	2.98637	0.8695	0.000593468	0.0421848	1.75581	2.77806	6.96004	50.2971	12.4895	26.8974
3A	106453030	LOC106453030	272.415	2.98305	0.521151	1.0406e-08	6.15348e-06	45.651	45.3749	92.8006	737.212	206.702	506.747
3A	106361725	LOC106361725	107.123	2.98069	0.859425	0.000523892	0.03852	5.26742	8.33417	59.1604	313.279	70.5659	186.13
3A	106443195	LOC106443195	615.216	2.97677	0.613063	1.20045e-06	0.000330338	98.3252	67.5994	250.562	1836.56	421.522	1016.72
3A	106431548	LOC106431548	43.1319	2.96667	0.805448	0.000230274	0.0205128	7.02323	7.40815	15.0801	61.7936	16.8609	150.625
3A	106376324	LOC106376324	15.4999	2.94144	0.720648	4.47158e-05	0.00596061	3.51161	2.77806	4.64003	21.5559	36.8441	23.6697
3A	106346968	LOC106346968	141.5	2.93169	0.544998	7.47943e-08	3.00955e-05	14.0465	35.1887	49.8803	218.433	384.053	147.398
3A	106400975	LOC106400975	18.2856	2.9262	0.677051	1.54637e-05	0.00262231	5.26742	1.85204	5.80004	33.0524	36.8441	26.8974
3A	106397566	LOC106397566	235.49	2.92217	0.510119	1.01379e-08	6.05941e-06	66.7207	37.9668	60.3204	317.591	723.769	206.572
3A	106353671	LOC106353671	21.8912	2.9008	0.784706	0.000218447	0.019712	3.51161	1.85204	10.4401	61.7936	26.8525	26.8974
3A	106375026	LOC106375026	50.3393	2.88888	0.562918	2.86718e-07	9.89908e-05	15.8023	6.48213	13.9201	48.8601	125.52	91.4512
3A	106356981	LOC106356981	36.5734	2.88388	0.74665	0.000112267	0.0118866	7.02323	6.48213	12.7601	122.15	50.5826	20.442
3A	106445096	LOC106445096	50.2507	2.88201	0.528503	4.9486e-08	2.18312e-05	14.0465	14.8163	6.96004	76.1642	129.267	60.2502
3A	106410962	LOC106410962	216.672	2.87247	0.617487	3.28919e-06	0.000746257	21.9476	77.7856	56.8403	132.21	608.865	402.385
3A	106354304	LOC106354304	65.3373	2.8623	0.7032	4.69339e-05	0.00619683	5.26742	20.3724	22.0401	156.64	151.123	36.5805
3A	106431327	LOC106431327	57.0704	2.85599	0.422882	1.44195e-11	1.60304e-08	16.6802	13.8903	10.4401	122.15	82.431	96.8306
3A	106426297	LOC106426297	30.3212	2.85083	0.804095	0.000392025	0.0313091	4.38952	0.926019	17.4001	45.986	56.2029	57.0225
3A	106436445	LOC106436445	298.7	2.84985	0.499274	1.14326e-08	6.63934e-06	41.2615	49.079	128.761	603.566	327.226	642.31
3A	106424752	LOC106424752	130.497	2.84884	0.621211	4.51925e-06	0.000981278	37.7498	14.8163	42.9203	264.419	75.5617	347.514
3A	106382183	LOC106382183	157.181	2.83526	0.589034	1.48371e-06	0.000390871	61.4532	23.1505	31.3202	106.343	453.995	266.822
3A	106388327	LOC106388327	199.233	2.83082	0.599215	2.31012e-06	0.000565683	17.5581	72.2295	58.0004	185.381	593.253	268.974
3A	106345222	LOC106345222	29.3753	2.82924	0.526649	7.78046e-08	3.06727e-05	6.14532	5.55611	10.4401	45.986	54.3295	53.7948
3A	106421978	LOC106421978	51.9979	2.82898	0.71816	8.1749e-05	0.00923598	14.0465	2.77806	22.0401	109.217	123.022	40.8841
3A	106443219	LOC106443219	1553.33	2.81413	0.621258	5.90595e-06	0.00119813	112.372	336.145	712.244	4453.45	1699.2	2006.55
3A	106411542	LOC106411542	52.7192	2.80367	0.614134	4.98927e-06	0.00106667	8.77903	9.26019	22.0401	63.2307	58.0764	154.929
3A	106371314	LOC106371314	23.1652	2.76493	0.70584	8.95764e-05	0.00995839	3.51161	7.40815	6.96004	60.3566	42.4644	18.2902
3A	106400358	LOC106400358	988.104	2.76344	0.357311	1.04228e-14	2.14579e-11	263.371	254.655	242.441	2639.88	1214.61	1313.67
3A	106390302	LOC106390302	42.5228	2.74576	0.501004	4.2408e-08	1.93221e-05	15.8023	5.55611	11.6001	86.2237	64.9456	71.0091
3A	106389025	LOC106389025	35.1305	2.74037	0.762698	0.000326903	0.0270405	14.9244	0.926019	11.6001	56.0454	41.2155	86.0717
3A	106431953	LOC106431953	47.3839	2.73375	0.561712	1.13408e-06	0.000315195	12.2906	5.55611	19.7201	103.468	90.5492	52.7189
3A	106382013	LOC106382013	69.8008	2.7299	0.50956	8.44405e-08	3.30543e-05	17.5581	21.2984	16.2401	66.1048	191.09	106.514
3A	106438387	LOC106438387	271.876	2.72635	0.722708	0.000161682	0.0157119	58.8195	17.5944	138.041	836.37	182.347	398.082
3A	106354597	LOC106354597	1015.02	2.71188	0.195076	6.18674e-44	3.43896e-39	252.836	292.622	261.002	1794.89	1880.3	1608.46
3A	111206793	LOC111206793	14.4092	2.70249	0.713872	0.000153287	0.0151075	5.26742	2.77806	3.48002	18.6818	29.3504	26.8974
3A	106348998	LOC106348998	759.28	2.70248	0.791913	0.000643458	0.0442117	79.8892	108.344	418.763	2958.91	492.712	497.064
3A	106432729	LOC106432729	62.9478	2.69451	0.640218	2.56798e-05	0.0039515	14.0465	25.0025	11.6001	57.4824	206.077	63.4779
3A	106438385	LOC106438385	476.772	2.68721	0.722976	0.000201699	0.018686	40.3836	59.2652	285.362	1425.56	415.277	634.779
3A	106434612	LOC106434612	49.0968	2.66468	0.626994	2.13846e-05	0.00340597	7.02323	9.26019	24.3601	119.276	90.5492	44.1117
3A	111211586	LOC111211586	381.345	2.65875	0.692218	0.000122579	0.0128114	24.5813	153.719	134.561	998.758	217.942	758.507
3A	106445239	LOC106445239	45.2456	2.65158	0.451291	4.2148e-09	2.82269e-06	9.65694	12.9643	15.0801	58.9195	85.5533	89.2994
3A	106410664	LOC106410664	105.987	2.63895	0.648545	4.72095e-05	0.00620375	23.7034	44.4489	19.7201	219.87	279.766	48.4153
3A	106440409	LOC106440409	14.8624	2.62991	0.70059	0.000174136	0.0167592	4.38952	5.55611	2.32001	25.8671	30.5994	20.442
3A	106348378	LOC106348378	344.414	2.62093	0.566648	3.74006e-06	0.000828266	84.2787	139.829	64.9604	306.094	1137.8	333.528
3A	106402987	LOC106402987	39.0302	2.61583	0.622589	2.65106e-05	0.00403731	4.38952	8.33417	20.8801	50.2971	86.8023	63.4779
3A	106416537	LOC106416537	20.5538	2.61448	0.737611	0.000393329	0.0313681	2.63371	5.55611	9.28006	57.4824	26.8525	21.5179
3A	106427907	LOC106427907	44.0214	2.61132	0.585685	8.25044e-06	0.00156522	10.5348	9.26019	17.4001	106.343	35.5952	84.9958
3A	106354381	LOC106354381	3957.92	2.59861	0.571149	5.36963e-06	0.00112405	606.631	783.412	1975.49	12183.4	4248.94	3949.61
3A	106439379	LOC106439379	27.6238	2.58619	0.767343	0.000750806	0.049215	7.90113	6.48213	9.28006	31.6153	16.8609	93.603
3A	106446818	LOC106446818	493.808	2.58551	0.534738	1.33085e-06	0.000360861	148.366	121.308	153.121	1649.75	411.53	478.774
3A	106348915	LOC106348915	686.967	2.5772	0.738311	0.000481802	0.0362401	66.7207	111.122	414.123	2365.4	635.093	529.341
3A	106394738	LOC106394738	46.0562	2.57651	0.460217	2.16255e-08	1.0928e-05	13.1686	14.8163	11.6001	90.5349	92.4226	53.7948
3A	106370644	LOC106370644	59.7055	2.57324	0.726879	0.000399937	0.031578	15.8023	23.1505	12.7601	28.7412	211.073	66.7056
3A	106387580	LOC106387580	2891.4	2.56098	0.685093	0.000185374	0.0174647	345.016	329.663	1839.77	8330.64	2776.42	3726.9
3A	106430272	LOC106430272	72.7284	2.55894	0.708816	0.000306018	0.0256179	27.215	3.70408	32.4802	173.884	62.4477	136.639
3A	106435663	LOC106435663	16.9922	2.54443	0.69513	0.000251852	0.0219772	4.38952	4.63009	5.80004	41.6748	17.4854	27.9733
3A	106372034	LOC106372034	30.985	2.53861	0.619334	4.15056e-05	0.00570736	15.8023	6.48213	4.64003	40.2377	45.5868	73.1609
3A	106359838	LOC106359838	14.6183	2.53117	0.718506	0.000426987	0.0333605	4.38952	1.85204	6.96004	21.5559	24.9791	27.9733
3A	106354028	LOC106354028	151.583	2.52537	0.571146	9.79772e-06	0.00183372	27.215	64.8213	42.9203	166.699	473.354	134.487
3A	106412321	LOC106412321	426.196	2.52529	0.379946	3.00244e-11	3.03443e-08	65.8428	160.201	153.121	688.352	843.044	646.614
3A	106421726	LOC106421726	350.375	2.50632	0.514215	1.09317e-06	0.00030845	89.5461	91.6759	133.401	751.583	205.453	830.592
3A	106394517	BNAC04G48880D	42.9262	2.49724	0.481153	2.10151e-07	7.39332e-05	17.5581	9.26019	11.6001	94.846	66.1946	58.0984
3A	106401417	LOC106401417	205.105	2.49127	0.473937	1.46784e-07	5.40338e-05	54.43	41.6708	90.4805	178.196	370.939	494.912
3A	106427826	LOC106427826	148.176	2.47839	0.714159	0.000519769	0.0382967	9.65694	37.9668	88.1605	375.073	264.154	114.045
3A	106453068	LOC106453068	53.916	2.46589	0.624769	7.91736e-05	0.00903867	5.26742	25.0025	19.7201	67.5419	139.258	66.7056
3A	106447056	LOC106447056	494.945	2.45905	0.30464	6.91546e-16	2.26119e-12	175.581	133.347	147.321	1109.41	632.595	771.417
3A	106399168	LOC106399168	77.7727	2.45473	0.603871	4.80337e-05	0.00623884	13.1686	31.4846	27.8402	74.7272	239.799	79.6163
3A	106353835	LOC106353835	24.0215	2.45405	0.620956	7.74817e-05	0.00893547	7.02323	7.40815	8.12005	27.3042	63.0722	31.201
3A	106368085	BNAA09G35810D	1186.02	2.45255	0.547654	7.52482e-06	0.0014625	130.808	258.359	711.084	1701.48	2096.99	2217.42
3A	106345266	LOC106345266	15.6242	2.44503	0.676509	0.000301287	0.0254133	6.14532	3.70408	4.64003	31.6153	29.3504	18.2902
3A	106390154	LOC106390154	466.741	2.44133	0.623942	9.12513e-05	0.0100841	36.8719	225.023	174.001	563.328	1290.17	511.051
3A	106436352	LOC106436352	74.2652	2.4148	0.370231	6.91814e-11	6.30412e-08	21.0697	25.9285	23.2001	125.024	98.6674	151.701
3A	106406688	LOC106406688	4941.05	2.40258	0.678437	0.000398091	0.0315668	569.759	720.443	3425.5	13938.1	4814.72	6177.8
3A	106381130	LOC106381130	50.1316	2.40059	0.671638	0.000351246	0.0285444	8.77903	9.26019	30.1602	139.395	44.3379	68.8573
3A	106396831	BNAC04G02880D	206.985	2.39314	0.422805	1.51248e-08	8.42121e-06	103.593	33.3367	61.4804	320.465	369.066	353.97
3A	106426783	LOC106426783	244.951	2.38455	0.497436	1.63739e-06	0.000420887	74.6218	121.308	39.4402	615.062	249.166	370.108
3A	106348481	LOC106348481	239.148	2.37887	0.40717	5.14396e-09	3.32479e-06	61.4532	92.6019	77.7205	385.132	584.51	233.469
3A	106376237	LOC106376237	63.9314	2.3666	0.439709	7.35841e-08	3.00955e-05	17.5581	20.3724	24.3601	150.891	96.1695	74.2368
3A	106380668	LOC106380668	23.9478	2.33843	0.541073	1.54736e-05	0.00262231	7.02323	6.48213	10.4401	44.5489	41.84	33.3528
3A	106420271	BNAA10G12240D	32.4992	2.33337	0.517509	6.5181e-06	0.00129862	15.8023	10.1862	5.80004	53.1713	48.7092	61.3261
3A	106397539	LOC106397539	1782.35	2.33125	0.634365	0.000237913	0.0209582	280.051	255.581	1237.73	4513.81	1592.42	2814.54
3A	106362119	LOC106362119	31.1458	2.32173	0.527857	1.09049e-05	0.00198062	10.5348	9.26019	11.6001	51.7342	69.3169	34.4287
3A	106362118	LOC106362118	31.1458	2.32173	0.527857	1.09049e-05	0.00198062	10.5348	9.26019	11.6001	51.7342	69.3169	34.4287
3A	106439741	LOC106439741	327.869	2.30257	0.573806	6.0003e-05	0.00735479	48.2847	197.242	85.8405	793.258	575.768	266.822
3A	106379149	LOC106379149	472.874	2.29444	0.557109	3.81389e-05	0.00535351	115.005	100.01	265.642	1368.08	370.939	617.564
3A	106368948	LOC106368948	77.6249	2.28502	0.447492	3.28551e-07	0.000111469	16.6802	19.4464	44.0803	120.713	129.267	135.563
3A	106436039	LOC106436039	49.8607	2.27332	0.49106	3.66708e-06	0.000821928	14.9244	14.8163	22.0401	81.9125	114.904	50.5671
3A	106433954	LOC106433954	337.015	2.27316	0.409063	2.74451e-08	1.37438e-05	93.0578	82.4157	171.681	780.324	500.831	393.778
3A	106406937	LOC106406937	17.4056	2.26869	0.65919	0.000578207	0.041266	9.65694	4.63009	3.48002	22.993	32.4728	31.201
3A	106401533	BNAC04G24950D	897.995	2.25685	0.419557	7.48482e-08	3.00955e-05	150.121	329.663	453.563	1172.64	1797.24	1484.74
3A	106348515	LOC106348515	631.104	2.255	0.660606	0.000641266	0.0442117	86.9124	87.0458	482.563	1520.41	703.786	905.904
3A	106451586	LOC106451586	73.8611	2.25352	0.664197	0.000691692	0.0464914	7.90113	42.5969	26.6802	83.3496	207.326	75.3127
3A	106416703	LOC106416703	400.571	2.25168	0.453267	6.77626e-07	0.000204709	57.0637	193.538	167.041	620.81	801.204	563.77
3A	106370961	LOC106370961	140.574	2.25068	0.387888	6.53785e-09	4.03082e-06	60.5753	33.3367	52.2003	275.916	156.744	264.67
3A	106382609	LOC106382609	817.666	2.24979	0.311182	4.83671e-13	7.26631e-10	286.196	263.915	302.762	1340.78	1805.36	906.98
3A	106396164	LOC106396164	1513.48	2.24521	0.458011	9.48229e-07	0.00027246	600.486	559.315	421.083	4278.13	1219.6	2002.24
3A	106439643	LOC106439643	152.963	2.24366	0.382539	4.48668e-09	2.969e-06	46.5289	35.1887	78.8805	297.472	207.951	251.76
3A	106386060	LOC106386060	349.343	2.2406	0.512378	1.22589e-05	0.00216325	69.3544	112.048	185.601	254.36	769.98	704.712
3A	111214069	LOC111214069	31.4378	2.23215	0.523702	2.02367e-05	0.00327	11.4127	9.26019	12.7601	47.423	71.1904	36.5805
3A	106450708	LOC106450708	879.583	2.22427	0.472203	2.47218e-06	0.000592322	356.429	358.369	214.601	2372.59	665.068	1310.44
3A	106370981	LOC106370981	316.496	2.22257	0.49341	6.65252e-06	0.00132067	117.639	74.0815	143.841	231.367	501.455	830.592
3A	106357833	LOC106357833	7410.77	2.21998	0.470655	2.39597e-06	0.000584132	2305.37	2032.61	3519.46	19212.1	5198.77	12196.4
3A	106450229	LOC106450229	142.733	2.21956	0.547108	4.97291e-05	0.00639871	36.8719	78.7116	35.9602	168.136	406.535	130.183
3A	106362484	LOC106362484	438.17	2.21434	0.279334	2.24091e-15	6.55595e-12	176.459	175.018	113.681	776.013	779.972	607.881
3A	106434319	LOC106434319	4867.31	2.21342	0.379023	5.22608e-09	3.33905e-06	1595.15	1444.59	2140.21	10983.5	4360.1	8680.33
3A	106388928	LOC106388928	43.0599	2.19419	0.581079	0.000159334	0.0155928	21.0697	5.55611	19.7201	71.8531	48.7092	91.4512
3A	106449634	LOC106449634	50.1661	2.19071	0.613599	0.000356627	0.0287297	7.90113	21.2984	25.5202	40.2377	124.271	81.7681
3A	106375914	LOC106375914	37.6402	2.17206	0.5065	1.79985e-05	0.00296874	11.4127	10.1862	19.7201	79.0384	62.4477	43.0358
3A	111200555	LOC111200555	123.179	2.1686	0.627236	0.000545445	0.0396	21.9476	42.5969	70.7604	83.3496	366.568	153.853
3A	106371884	LOC106371884	35.9318	2.16851	0.543601	6.63094e-05	0.00792661	9.65694	9.26019	20.8801	41.6748	55.5785	78.5404
3A	106440678	LOC106440678	2612.41	2.16301	0.515854	2.75214e-05	0.00413461	423.149	608.394	1830.49	4641.71	3651.94	4518.76
3A	106390092	LOC106390092	2204.78	2.15945	0.450194	1.61301e-06	0.000418975	708.468	573.206	1137.97	5970.99	2541	2297.04
3A	111211030	LOC111211030	54.5901	2.15891	0.435446	7.1251e-07	0.000214084	11.4127	22.2245	26.6802	93.409	78.0596	95.7548
3A	106354632	LOC106354632	70.9399	2.15291	0.546101	8.06959e-05	0.00915421	23.7034	24.0765	30.1602	202.626	88.0513	57.0225
3A	106387209	LOC106387209	1793.17	2.15088	0.535862	5.97323e-05	0.00735479	495.137	621.359	860.725	5672.08	1411.94	1697.76
3A	106445204	LOC106445204	262.247	2.14865	0.38792	3.04403e-08	1.45867e-05	71.1102	90.7498	128.761	375.073	607.616	300.175
3A	106348250	LOC106348250	309.455	2.14786	0.348997	7.53697e-10	5.985e-07	143.098	114.826	83.5205	510.157	650.081	355.046
3A	106440922	LOC106440922	89.4677	2.13276	0.586717	0.000277904	0.023729	18.436	49.079	32.4802	129.336	242.922	64.5538
3A	111214991	LOC111214991	223.628	2.13195	0.350982	1.24577e-09	9.23297e-07	60.5753	76.8596	112.521	441.178	378.433	272.202
3A	106393197	LOC106393197	76.5086	2.12629	0.575953	0.000222697	0.0199981	41.2615	25.0025	18.5601	202.626	54.3295	117.273
3A	106445332	LOC106445332	621.414	2.12622	0.455876	3.10066e-06	0.000712205	114.127	217.614	364.242	888.104	1386.96	757.431
3A	106396050	LOC106396050	29.6103	2.12376	0.576355	0.000228881	0.0204454	8.77903	6.48213	18.5601	35.9265	60.5743	47.3394
3A	106361411	LOC106361411	108.275	2.12308	0.519181	4.32708e-05	0.00580979	54.43	25.9285	40.6002	283.101	157.368	88.2235
3A	106353373	LOC106353373	28.4489	2.12002	0.528091	5.95736e-05	0.00735479	10.5348	6.48213	15.0801	56.0454	40.591	41.9599
3A	106349415	LOC106349415	74.0331	2.11765	0.399153	1.12445e-07	4.28109e-05	17.5581	26.8545	39.4402	116.402	110.532	133.411
3A	106346066	LOC106346066	268.546	2.10577	0.490012	1.72829e-05	0.00287631	113.25	68.5254	121.801	530.276	179.225	598.198
3A	106369277	LOC106369277	274.401	2.10561	0.621385	0.00070255	0.046967	40.3836	82.4157	187.921	763.08	222.938	349.666
3A	106357615	LOC106357615	454.255	2.10516	0.513907	4.19661e-05	0.00573199	146.61	77.7856	290.002	1060.55	465.235	685.346
3A	106405923	LOC106405923	51.3011	2.10326	0.415394	4.12075e-07	0.000137159	22.8255	17.5944	17.4001	102.031	85.5533	62.402
3A	106352647	LOC106352647	2280.41	2.10091	0.48839	1.69492e-05	0.00283776	762.898	610.246	1213.37	6337.44	1792.25	2966.25
3A	106434407	LOC106434407	360.776	2.0943	0.514142	4.63337e-05	0.00613215	86.0345	177.796	147.321	587.758	927.973	237.773
3A	106345834	LOC106345834	412.2	2.09141	0.544812	0.000123647	0.012895	114.127	202.798	153.121	949.897	849.913	203.344
3A	106428974	LOC106428974	181.796	2.08986	0.482422	1.47755e-05	0.00254667	53.5521	92.6019	61.4804	317.591	432.138	133.411
3A	106427165	LOC106427165	369.875	2.07297	0.445979	3.34942e-06	0.000756834	108.86	97.232	220.401	870.859	387.176	534.72
3A	106423189	LOC106423189	256.186	2.06764	0.383759	7.12971e-08	2.97979e-05	147.488	74.0815	74.2404	313.279	505.202	422.827
3A	106415678	LOC106415678	72.7587	2.06656	0.442908	3.07279e-06	0.000711191	32.4824	22.2245	29.0002	175.321	89.3002	88.2235
3A	106439039	LOC106439039	47.0653	2.06341	0.604098	0.000636201	0.0440596	34.2382	8.33417	11.6001	61.7936	67.4435	98.9824
3A	106402178	LOC106402178	329.955	2.05704	0.331476	5.44484e-10	4.45084e-07	129.052	114.826	139.201	705.597	350.956	540.1
3A	106364601	LOC106364601	28.6237	2.05476	0.589035	0.000486001	0.0365066	9.65694	11.1122	12.7601	53.1713	62.4477	22.5938
3A	106358437	LOC106358437	163.269	2.05295	0.386453	1.08253e-07	4.17872e-05	59.6974	41.6708	89.3205	267.293	196.71	324.921
3A	106366310	LOC106366310	1399.49	2.04011	0.234164	2.97737e-18	1.83889e-14	617.166	509.31	516.203	1922.79	2703.36	2128.12
3A	106358375	LOC106358375	154.154	2.02801	0.477411	2.15747e-05	0.00342643	38.6277	62.9693	81.2005	261.545	354.703	125.88
3A	106421089	LOC106421089	28.6298	2.02772	0.542795	0.000187194	0.0175767	7.90113	11.1122	15.0801	37.3636	36.8441	63.4779
3A	106435412	LOC106435412	21.9373	2.0276	0.583303	0.000508816	0.0377107	6.14532	8.33417	11.6001	33.0524	26.228	46.2635
3A	106406536	LOC106406536	25.0059	2.02447	0.507821	6.70334e-05	0.00798194	8.77903	9.26019	11.6001	47.423	37.4686	35.5046
3A	106371106	LOC106371106	143.955	2.02057	0.489884	3.71383e-05	0.00526643	54.43	55.5611	61.4804	114.965	396.543	180.751
3A	106410663	LOC106410663	1171.59	2.02033	0.411949	9.37493e-07	0.000271414	381.888	276.88	731.964	2458.81	1503.74	1676.25
3A	106347601	LOC106347601	94.2597	2.01857	0.415149	1.16039e-06	0.000320901	25.4592	31.4846	55.6803	181.07	156.744	115.121
3A	106452673	LOC106452673	105.287	2.01679	0.449121	7.10501e-06	0.00139063	55.3079	20.3724	49.8803	125.024	196.086	185.054
3A	106354293	LOC106354293	29.801	2.01166	0.494942	4.81499e-05	0.00623884	14.0465	12.9643	8.12005	57.4824	47.4603	38.7323
3A	106436104	LOC106436104	436.801	2.0113	0.477477	2.52726e-05	0.00392402	137.831	109.27	274.922	376.51	996.041	726.23
3A	106419013	LOC106419013	386.266	2.00821	0.529983	0.000151131	0.014948	61.4532	117.604	283.042	741.524	453.37	660.6
3A	106388269	LOC106388269	45.6896	2.00169	0.581729	0.000579695	0.0412982	21.0697	22.2245	11.6001	33.0524	113.03	73.1609
3A	106391953	LOC106391953	115.423	-2.04464	0.368722	2.93581e-08	1.43149e-05	134.319	234.283	189.081	50.2971	51.2071	33.3528
3A	106364057	LOC106364057	114.457	-2.15044	0.578557	0.000201681	0.018686	151.877	132.421	274.922	54.6083	13.7385	59.1743
3A	106382915	LOC106382915	124.509	-2.15617	0.523336	3.78796e-05	0.0053441	249.325	159.275	200.681	38.8007	19.3588	79.6163
3A	106364683	LOC106364683	31.6674	-2.16206	0.583664	0.000211982	0.0193251	71.1102	36.1147	47.5603	10.0594	6.86925	18.2902
3A	106428469	LOC106428469	1423.36	-2.16402	0.594413	0.000272004	0.0234049	1455.56	2932.7	2592.62	988.698	417.775	152.777
3A	106354518	LOC106354518	30.0486	-2.17519	0.590852	0.000231914	0.0205929	44.7731	38.8928	62.6404	18.6818	5.62029	9.68306
3A	106380012	BNAC02G40310D	58.7182	-2.18173	0.388149	1.90007e-08	1.0152e-05	108.86	76.8596	102.081	24.43	17.4854	22.5938
3A	106420920	LOC106420920	399.794	-2.23249	0.286834	7.07052e-15	1.64481e-11	812.061	550.055	613.644	163.825	111.781	147.398
3A	106397233	LOC106397233	32.0278	-2.27415	0.59056	0.000117717	0.0124163	40.3836	64.8213	53.3603	18.6818	10.6161	4.30358
3A	106346300	LOC106346300	23.3	-2.30308	0.550356	2.85522e-05	0.00418761	30.7266	45.3749	40.6002	5.74824	8.74268	8.60717
3A	106366733	LOC106366733	23.4135	-2.31485	0.552853	2.82538e-05	0.00418393	43.8952	39.8188	32.4802	10.0594	5.62029	8.60717
3A	106365724	LOC106365724	170.609	-2.36705	0.421238	1.91768e-08	1.0152e-05	280.929	336.145	240.121	37.3636	38.7176	90.3753
3A	106376599	LOC106376599	73.9009	-2.37091	0.565904	2.79446e-05	0.00416442	104.47	152.793	112.521	47.423	14.363	11.8349
3A	106403139	LOC106403139	39.5928	-2.38541	0.523962	5.29782e-06	0.00111971	47.4068	92.6019	60.3204	10.0594	17.4854	9.68306
3A	106447758	LOC106447758	55.4087	-2.42407	0.56524	1.79828e-05	0.00296874	50.9184	146.311	82.3605	25.8671	16.2364	10.759
3A	106442702	LOC106442702	192.12	-2.46171	0.367349	2.06588e-11	2.20835e-08	363.452	286.14	328.282	48.8601	86.1778	39.8082
3A	106354180	LOC106354180	132.82	-2.48779	0.548346	5.70852e-06	0.00116659	215.086	245.395	218.081	21.5559	77.4351	19.3661
3A	106380989	LOC106380989	14.9059	-2.54696	0.732224	0.000504447	0.0375371	35.1161	25.0025	16.2401	2.87412	3.74686	6.45538
3A	111213136	LOC111213136	14.9059	-2.54696	0.732224	0.000504447	0.0375371	35.1161	25.0025	16.2401	2.87412	3.74686	6.45538
3A	106452849	LOC106452849	12.9762	-2.6868	0.725342	0.000212073	0.0193251	21.0697	19.4464	26.6802	4.31118	3.12238	3.22769
3A	106352779	LOC106352779	13.4122	-2.70108	0.797973	0.000711958	0.0474519	35.994	19.4464	13.9201	4.31118	2.49791	4.30358
3A	106405100	LOC106405100	117.105	-2.71217	0.494369	4.10829e-08	1.8873e-05	242.301	175.944	191.401	15.8077	21.2322	55.9466
3A	106358204	LOC106358204	26.0748	-2.77334	0.821638	0.000737148	0.0485487	43.0173	41.6708	51.0403	7.18531	0.624477	12.9108
3A	106356383	LOC106356383	75.8587	-2.85077	0.370199	1.35387e-14	2.68773e-11	143.098	144.459	112.521	14.3706	18.1098	22.5938
3A	106395191	LOC106395191	16.5339	-2.87773	0.75084	0.000126754	0.0131696	42.1394	22.2245	23.2001	1.43706	3.74686	6.45538
3A	106389071	LOC106389071	55.8291	-3.18716	0.463514	6.15172e-12	7.59888e-09	110.616	122.234	68.4404	12.9336	9.99163	10.759
3A	106411440	LOC106411440	20.2036	-3.95228	1.16266	0.000675471	0.0456218	59.6974	29.6326	24.3601	0	0	7.53127
3A	106396576	LOC106396576	23.1836	-4.05922	0.903578	7.04291e-06	0.00138825	31.6045	37.0408	61.4804	5.74824	0	3.22769
3A	106349864	LOC106349864	17.5565	-4.24031	1.10704	0.000127981	0.0132723	14.0465	37.0408	49.8803	0	4.37134	0
3A	106359872	LOC106359872	10.1591	-4.77199	1.31333	0.000279595	0.0238003	18.436	12.9643	26.6802	2.87412	0	0
3A	106429743	LOC106429743	17.5588	-4.7972	0.968593	7.31737e-07	0.000216353	42.1394	20.3724	39.4402	0	1.24895	2.15179
3A	106387300	LOC106387300	11.4848	-4.96925	1.30465	0.000139599	0.0141601	33.3603	17.5944	15.0801	2.87412	0	0
3A	106425820	LOC106425820	63.4504	-5.01178	0.565054	7.34298e-19	5.10209e-15	126.418	100.936	141.521	2.87412	2.49791	6.45538
3A	106392049	LOC106392049	27.6029	-5.09798	1.13583	7.17835e-06	0.00140006	21.9476	55.5611	82.3605	5.74824	0	0
3A	106386153	LOC106386153	7.28121	-5.30722	1.47336	0.000315623	0.0262638	19.3139	14.8163	8.12005	1.43706	0	0
3A	106441583	LOC106441583	4.39888	-5.59597	1.63263	0.000608974	0.0426865	8.77903	8.33417	9.28006	0	0	0
3A	106414896	LOC106414896	4.61517	-5.66325	1.65247	0.000609964	0.0427021	10.5348	5.55611	11.6001	0	0	0
3A	106348403	LOC106348403	4.68349	-5.68783	1.62145	0.000451728	0.0346628	11.4127	7.40815	9.28006	0	0	0
3A	106428464	LOC106428464	4.82454	-5.72574	1.61854	0.000403791	0.031837	8.77903	7.40815	12.7601	0	0	0
3A	106370327	LOC106370327	5.0071	-5.78401	1.6404	0.000421926	0.0330792	14.0465	5.55611	10.4401	0	0	0
3A	106452046	LOC106452046	5.1642	-5.82373	1.60085	0.000274875	0.023579	9.65694	7.40815	13.9201	0	0	0
3A	106357111	LOC106357111	5.5893	-5.94067	1.63038	0.000268709	0.0231777	5.26742	16.6683	11.6001	0	0	0
3A	111203615	LOC111203615	5.75583	-5.98718	1.54731	0.000109094	0.0116782	12.2906	12.9643	9.28006	0	0	0
3A	106391433	LOC106391433	5.78154	-5.988	1.5461	0.000107522	0.0115603	9.65694	11.1122	13.9201	0	0	0
3A	106445300	LOC106445300	5.89522	-6.02216	1.57898	0.000136761	0.0139486	9.65694	17.5944	8.12005	0	0	0
3A	106371627	LOC106371627	6.18676	-6.09246	1.5368	7.35856e-05	0.00864763	15.8023	12.0382	9.28006	0	0	0
3A	106411887	LOC106411887	6.33693	-6.12339	1.56024	8.68526e-05	0.00977285	7.90113	18.5204	11.6001	0	0	0
3A	106445304	LOC106445304	6.43182	-6.15074	1.73719	0.000399165	0.031578	14.0465	22.2245	2.32001	0	0	0
3A	106387371	LOC106387371	6.50345	-6.16458	1.52188	5.10781e-05	0.006542	14.9244	14.8163	9.28006	0	0	0
3A	106453457	LOC106453457	7.81394	-6.42786	1.51657	2.25115e-05	0.00355489	23.7034	9.26019	13.9201	0	0	0
3A	106380183	LOC106380183	8.69185	-6.58232	1.52227	1.53212e-05	0.00262045	28.9708	9.26019	13.9201	0	0	0
3A	106362712	LOC106362712	8.75379	-6.59457	1.65212	6.5631e-05	0.00787941	17.5581	31.4846	3.48002	0	0	0
3A	106378960	LOC106378960	8.88818	-6.60462	1.498	1.03872e-05	0.00192461	12.2906	12.0382	29.0002	0	0	0
3A	106372582	LOC106372582	9.09039	-6.6438	1.42069	2.91889e-06	0.000690424	19.3139	16.6683	18.5601	0	0	0
3A	106405519	LOC106405519	9.11035	-6.65292	1.62967	4.45767e-05	0.00595635	37.7498	11.1122	5.80004	0	0	0
3A	106377262	LOC106377262	9.60207	-6.71962	1.42602	2.45101e-06	0.000592322	18.436	14.8163	24.3601	0	0	0
3A	111212119	LOC111212119	9.60512	-6.72753	1.48131	5.58299e-06	0.00115128	17.5581	29.6326	10.4401	0	0	0
3A	106347244	LOC106347244	10.4606	-6.85018	1.41235	1.23337e-06	0.000337724	25.4592	22.2245	15.0801	0	0	0
3A	106353961	LOC106353961	11.0003	-6.92456	1.54816	7.72166e-06	0.00149033	42.1394	15.7423	8.12005	0	0	0
3A	106349196	LOC106349196	12.5024	-7.10368	1.3661	1.99297e-07	7.14719e-05	21.9476	28.7066	24.3601	0	0	0
3A	106406011	LOC106406011	12.8445	-7.14621	1.37669	2.09323e-07	7.39332e-05	30.7266	27.7806	18.5601	0	0	0
3A	106361440	LOC106361440	13.9426	-7.26308	1.35147	7.69171e-08	3.05394e-05	28.9708	31.4846	23.2001	0	0	0
3A	106429879	LOC106429879	62.7132	-7.47058	2.15281	0.000520167	0.0382967	74.6218	3.70408	295.802	0	0	2.15179
3A	106420051	LOC106420051	18.3757	-7.66091	1.53973	6.50874e-07	0.000198788	12.2906	80.5636	17.4001	0	0	0
3A	106371987	LOC106371987	18.7193	-7.68818	1.3848	2.82683e-08	1.39055e-05	59.6974	21.2984	31.3202	0	0	0
3A	106445897	LOC106445897	20.3568	-7.81069	1.55746	5.30305e-07	0.000168443	73.7439	42.5969	5.80004	0	0	0
3A	106383142	LOC106383142	21.6198	-7.89309	1.50724	1.63402e-07	5.9365e-05	8.77903	76.8596	44.0803	0	0	0
3A	106430929	LOC106430929	28.7052	-8.30134	1.47078	1.65967e-08	9.13408e-06	11.4127	88.8978	71.9204	0	0	0
3A	106413873	LOC106413873	40.2158	-8.78788	1.30574	1.69467e-11	1.84706e-08	95.6915	43.5229	102.081	0	0	0
3A	106437571	LOC106437571	40.5938	-8.80054	1.28858	8.51399e-12	9.85955e-09	50.0405	92.6019	100.921	0	0	0
3A	106396518	LOC106396518	44.6307	-8.9385	1.24764	7.8168e-13	1.08626e-09	89.5461	79.6376	98.6006	0	0	0
3A	106402120	LOC106402120	46.0809	-8.98354	1.25388	7.80128e-13	1.08626e-09	83.4008	80.5636	112.521	0	0	0
3A	106441123	LOC106441123	52.4019	-9.16958	1.34488	9.22345e-12	1.04632e-08	38.6277	138.903	136.881	0	0	0
3A	111215132	LOC111215132	53.9061	-9.21043	1.24249	1.23581e-13	1.96269e-10	93.0578	107.418	122.961	0	0	0
3A	106406418	LOC106406418	67.814	-9.54459	1.46816	7.97639e-11	7.15122e-08	247.569	140.755	18.5601	0	0	0
3A	106372721	LOC106372721	72.0552	-9.63215	1.23781	7.16178e-15	1.64481e-11	154.511	162.979	114.841	0	0	0
3A	106387660	LOC106387660	74.3444	-9.67519	1.244	7.39759e-15	1.64481e-11	112.372	180.574	153.121	0	0	0
3A	106381075	LOC106381075	80.0616	-9.78235	1.2743	1.63265e-14	3.02509e-11	209.819	90.7498	179.801	0	0	0
3A	106369077	LOC106369077	106.569	-10.1952	1.23376	1.41477e-16	5.61723e-13	253.714	162.979	222.721	0	0	0
3A	106410475	LOC106410475	124.994	-10.4246	1.21762	1.11473e-17	5.63305e-14	223.865	254.655	271.442	0	0	0
3A	111212112	LOC111212112	216.853	-11.221	1.26504	7.30724e-19	5.10209e-15	539.911	536.165	225.041	0	0	0
3D	106369190	LOC106369190	97.251	10.1246	1.21719	8.94639e-17	2.51488e-12	0	0	0	152.739	206.514	224.253
3D	106415389	LOC106360375	62.9644	9.49558	1.30078	2.87913e-13	1.79853e-09	0	0	0	135.03	49.0353	193.721
3D	106387670	LOC106387670	60.912	9.44902	1.22158	1.03327e-14	9.68187e-11	0	0	0	116.215	119.759	129.498
3D	106407096	LOC106434345	52.5034	9.2358	1.24252	1.0606e-13	7.45352e-10	0	0	0	104.04	132.018	78.9623
3D	106345856	LOC106345856	36.095	8.69421	1.32857	5.98799e-11	1.77185e-07	0	0	0	99.6126	89.5837	27.3736
3D	111203285	LOC111203285	35.1063	8.65486	1.27592	1.17502e-11	4.40407e-08	0	0	0	45.3791	72.61	92.649
3D	106359764	LOC106359764	31.3682	8.49088	1.25622	1.38864e-11	4.87943e-08	0	0	0	65.3016	56.5792	66.3283
3D	106367691	LOC106367691	25.4723	8.19276	1.27913	1.50439e-10	4.02755e-07	0	0	0	44.2723	62.2371	46.3245
3D	106354500	LOC106354500	383.94	7.89273	1.14769	6.10958e-12	2.45347e-08	0	7.67978	2.03635	1318.21	445.09	530.626
3D	106418557	LOC106418557	69.4599	7.76996	1.08124	6.66315e-13	3.74609e-09	0	0	2.03635	119.535	114.101	181.087
3D	111202344	LOC111202344	16.5826	7.57453	1.39625	5.79851e-08	0.000108562	0	0	0	13.2817	46.2063	40.0075
3D	106438935	BNAC03G32930D	15.8681	7.51075	1.34339	2.25931e-08	4.53645e-05	0	0	0	26.5634	43.3774	25.2679
3D	111215159	LOC106391890	15.5245	7.47776	1.32646	1.72653e-08	3.73336e-05	0	0	0	28.777	34.8905	29.4792
3D	106381160	LOC106381160	15.0012	7.42795	1.5068	8.23873e-07	0.00111921	0	0	0	6.64084	25.4606	57.9057
3D	106373193	LOC106373193	13.9182	7.32092	1.35092	5.98607e-08	0.000108562	0	0	0	25.4565	34.8905	23.1623
3D	106424765	LOC106424765	12.2754	7.14142	1.78499	6.31236e-05	0.033167	0	0	0	1.10681	64.1231	8.42264
3D	106451235	LOC106451233	106.898	7.08052	1.1658	1.25111e-09	3.0582e-06	1.74107	1.91994	1.01818	366.353	1.88597	268.472
3D	106440958	LOC106440960	11.0728	6.98855	1.48082	2.36575e-06	0.00250953	0	0	0	12.1749	13.2018	41.0604
3D	106405157	LOC106405157	10.3263	6.88851	1.61179	1.92154e-05	0.0145448	0	0	0	4.42723	12.2588	45.2717
3D	106349195	LOC106452310	9.85259	6.8197	1.40822	1.28041e-06	0.00156492	0	0	0	19.9225	16.0308	23.1623
3D	106348764	LOC106410382	9.63987	6.78878	1.42375	1.85846e-06	0.00213233	0	0	0	24.3497	19.8027	13.6868
3D	106387342	LOC106387342	9.54366	6.77145	1.51025	7.33684e-06	0.00634592	0	0	0	35.4178	11.3158	10.5283
3D	106450864	LOC106450934	8.59496	6.62074	1.47324	6.99013e-06	0.00614051	0	0	0	22.1361	9.42986	20.0038
3D	106360585	LOC106425230	7.61167	6.45044	1.55608	3.39356e-05	0.0209658	0	0	0	5.53403	16.9738	23.1623
3D	106377392	LOC106377392	7.57209	6.44055	1.46193	1.0553e-05	0.00849649	0	0	0	15.4953	14.1448	15.7925
3D	111202271	LOC111202271	7.35132	6.39899	1.47514	1.43861e-05	0.0113915	0	0	0	12.1749	15.0878	16.8453
3D	111198424	LOC111198424	7.27841	6.38614	1.49205	1.86808e-05	0.014387	0	0	0	9.96126	17.9167	15.7925
3D	106394966	BNAC05G09720D	6.90479	6.30414	1.58633	7.06648e-05	0.0355338	0	0	0	18.8157	4.71493	17.8981
3D	106367736	LOC106367736	6.79792	6.287	1.5149	3.3233e-05	0.0207599	0	0	0	8.85445	15.0878	16.8453
3D	111204221	LOC111204221	6.44666	6.21073	1.51573	4.17581e-05	0.0252439	0	0	0	11.0681	16.0308	11.5811
3D	106346659	LOC111216268	10.5966	5.05536	1.28092	7.92503e-05	0.0384848	1.74107	0	0	15.4953	17.9167	28.4264
3D	106395264	LOC106395264	21.6082	2.90551	0.636767	5.04497e-06	0.00480937	4.35267	3.83989	7.12724	52.0199	25.4606	36.8491
3D	106419005	LOC106419005	22.7896	2.55147	0.598978	2.04702e-05	0.0149462	4.35267	11.5197	4.07271	40.9518	35.8335	40.0075
3D	106359817	LOC106359817	35.7328	2.47678	0.534956	3.65886e-06	0.00380935	17.4107	3.83989	11.1999	66.4084	56.5792	58.9585
3D	106361053	LOC106361053	199.941	2.43601	0.45438	8.2687e-08	0.000145273	43.5267	25.9192	118.109	294.41	355.506	362.174
3D	106436838	LOC106436838	52.3041	2.30631	0.539947	1.94283e-05	0.0145448	24.3749	22.0794	6.10906	50.9131	110.329	100.019
3D	106376947	LOC106376947	58.5647	2.20027	0.541729	4.8743e-05	0.0282064	22.6339	28.7992	11.1999	79.6901	49.0353	160.03
3D	106360549	LOC106360549	76.7388	2.02817	0.484095	2.79418e-05	0.0182665	22.6339	16.3195	51.927	139.458	76.3819	153.713
3D	106347833	LOC106347833	96.4369	2.01356	0.423856	2.02829e-06	0.00228065	53.9731	42.2388	18.3272	105.147	190.483	168.453
3D	106361139	LOC106361139	36.6863	2.01017	0.501416	6.09784e-05	0.0323422	19.1517	18.2395	6.10906	66.4084	48.0923	62.117
3D	106414699	LOC106451978	213.601	-2.0093	0.409554	9.29282e-07	0.001215	174.107	279.352	573.234	99.6126	85.8118	69.4868
3D	106446549	LOC106446549	51.8268	-2.5165	0.554196	5.60369e-06	0.00516468	39.174	107.517	118.109	8.85445	14.1448	23.1623
3D	106446549	LOC106446547	51.8268	-2.5165	0.554196	5.60369e-06	0.00516468	39.174	107.517	118.109	8.85445	14.1448	23.1623
3D	111215514	LOC111215514	15.4505	-4.40858	1.11047	7.18716e-05	0.0357583	12.1875	34.559	41.7453	0	0	4.21132
3D	106356645	LOC106354859	6.96834	-6.19775	1.57057	7.9405e-05	0.0384848	8.70533	24.9593	8.14542	0	0	0
3D	106375609	LOC111197742	29.6635	-6.42068	1.55814	3.7768e-05	0.0230799	72.2543	103.677	0	1.10681	0.942986	0
3D	106375677	LOC106375677	45.2887	-6.44034	1.30722	8.36106e-07	0.00111921	123.616	143.996	1.01818	1.10681	0.942986	1.05283
3D	111207780	LOC106399970	10.0558	-6.724	1.47365	5.0471e-06	0.00480937	11.3169	14.3996	34.618	0	0	0
3D	106430449	LOC106430449	11.6064	-6.93596	1.46667	2.25564e-06	0.00247795	36.5624	8.63975	24.4362	0	0	0
3D	106407096	LOC106407096	64.0342	-6.94591	0.893302	7.51261e-15	8.44733e-11	108.817	143.996	128.29	1.10681	0.942986	1.05283
3D	106422663	LOC106391874	12.1578	-7.00277	1.38163	4.01024e-07	0.000609351	27.8571	28.7992	16.2908	0	0	0
3D	106348764	LOC106348764	13.0406	-7.1028	1.34971	1.42134e-07	0.000235027	26.9865	27.8392	23.4181	0	0	0
3D	111201380	LOC111201380	14.0621	-7.20921	1.35739	1.08969e-07	0.000185647	19.1517	32.639	32.5817	0	0	0
3D	106445227	LOC106445227	14.2054	-7.22779	1.43036	4.34624e-07	0.000626538	35.6919	39.3588	10.1818	0	0	0
3D	106387670	LOC106411808	62.0798	-7.49405	1.07597	3.28514e-12	1.42072e-08	144.509	101.757	124.218	0	0.942986	1.05283
3D	106421938	LOC106421938	25.3711	-8.06038	1.3077	7.10349e-10	1.8153e-06	36.5624	40.3188	75.3451	0	0	0
3D	106418133	LOC106418133	25.3606	-8.06293	1.33831	1.69426e-09	3.96888e-06	73.1248	23.0393	55.9997	0	0	0
3D	106438040	LOC106420565	29.8085	-8.29559	1.28845	1.20729e-10	3.39377e-07	56.5847	82.5576	39.7089	0	0	0
3D	111203285	LOC106396787	30.8601	-8.34591	1.25808	3.27041e-11	1.02148e-07	69.6427	59.5183	55.9997	0	0	0
3D	106393794	LOC106393812	39.7796	-8.7127	1.2935	1.63077e-11	5.39314e-08	120.134	43.1987	75.3451	0	0	0
3D	106395617	LOC106395617	46.8307	-8.94782	1.25042	8.31551e-13	4.25006e-09	104.464	111.357	65.1633	0	0	0
3D	106446276	LOC106446276	56.037	-9.20409	1.29122	1.01692e-12	4.76437e-09	48.7499	128.636	158.836	0	0	0
3D	106372614	LOC106390598	64.6844	-9.41277	2.23124	2.45796e-05	0.0165276	168.883	213.114	6.10906	0	0	0
3D	106421365	LOC106421365	89.26	-9.87761	1.30232	3.33488e-14	2.67844e-10	159.308	310.071	66.1815	0	0	0
3D	106367073	LOC111200314	92.5874	-9.92882	1.24146	1.2674e-15	1.78136e-11	122.745	167.035	265.744	0	0	0
3D	106411466	LOC106453109	96.1268	-9.98485	1.23287	5.54793e-16	1.0397e-11	202.834	247.673	126.254	0	0	0
3D	106422506	BNAC05G35540D	253.648	-11.3844	1.19565	1.70593e-21	9.59089e-17	559.753	487.666	474.47	0	0	0
3H	106431125	LOC106447544	287.935	11.6049	1.29537	3.28518e-19	5.68052e-15	0	0	0	1063.87	388.193	275.553
3H	106371451	LOC111211703	171.259	10.8552	1.2048	2.06149e-19	5.3469e-15	0	0	0	356.214	345.175	326.165
3H	106354725	LOC111212112	149.614	10.6606	1.30479	3.0744e-16	1.77202e-12	0	0	0	169.989	170.027	557.667
3H	106349452	LOC106349452	110.699	10.2252	1.23679	1.3679e-16	1.18264e-12	0	0	0	216.784	290.889	156.522
3H	111204564	LOC106410708	108.359	10.1954	1.24211	2.24558e-16	1.45609e-12	0	0	0	259.759	138.275	252.122
3H	106429960	LOC106367228	98.7511	10.0605	1.22269	1.90156e-16	1.40917e-12	0	0	0	188.134	236.603	167.769
3H	106367051	LOC106367051	88.1441	9.89667	1.22005	4.99168e-16	2.35399e-12	0	0	0	178.584	195.633	154.647
3H	106368761	LOC106368761	60.5206	9.3549	1.2292	2.72959e-14	1.01139e-10	0	0	0	130.835	108.571	123.718
3H	106367225	LOC106429879	103.508	9.16439	1.21397	4.38334e-14	1.33754e-10	1.01175	0	0	203.414	226.361	190.263
3H	111212474	LOC106388769	51.231	9.11484	1.26535	5.8713e-13	1.26903e-09	0	0	0	138.475	68.6252	100.286
3H	106401888	LOC106391230	50.5998	9.09599	1.23847	2.06461e-13	4.86817e-10	0	0	0	109.825	107.547	86.2275
3H	106416296	LOC106416296	49.7052	9.07046	1.23413	1.98713e-13	4.86817e-10	0	0	0	101.23	101.401	95.6
3H	106366797	LOC106410946	48.8557	9.04567	1.39117	7.9158e-11	1.32459e-07	0	0	0	22.9199	113.693	156.522
3H	106388044	LOC106447175	41.329	8.80462	1.24512	1.53475e-12	2.94865e-09	0	0	0	90.7247	74.7708	82.4784
3H	106401488	LOC106401488	38.8196	8.71397	1.24909	3.03154e-12	5.61637e-09	0	0	0	68.7598	78.8678	85.2902
3H	106446276	LOC106446276	29.3308	8.31044	1.47561	1.78255e-08	1.84936e-05	0	0	0	97.4096	9.21831	69.3569
3H	106402194	LOC106368238	26.3257	8.15458	1.29866	3.40272e-10	5.04322e-07	0	0	0	45.8398	39.946	72.1686
3H	106425359	LOC106437389	25.3918	8.10157	1.27614	2.17452e-10	3.41822e-07	0	0	0	45.8398	51.2129	55.298
3H	106367691	LOC106349316	21.6256	7.86923	1.30709	1.73943e-09	2.25578e-06	0	0	0	49.6598	49.1643	30.9294
3H	106418665	LOC106348205	18.9949	7.68129	1.33929	9.73241e-09	1.0761e-05	0	0	0	29.6049	55.3099	29.0549
3H	111212055	LOC111212055	17.8465	7.59092	1.41063	7.39819e-08	6.8531e-05	0	0	0	24.8299	63.5039	18.7451
3H	106428789	LOC106428790	15.1594	7.35669	1.43527	2.96499e-07	0.000248074	0	0	0	44.8848	34.8247	11.2471
3H	106440113	LOC106440112	14.669	7.30892	1.36569	8.70682e-08	7.92381e-05	0	0	0	19.0999	38.9218	29.9922
3H	106416299	LOC106354317	14.4624	7.29088	1.49117	1.01155e-06	0.000728791	0	0	0	14.3249	14.3396	58.1098
3H	106372327	LOC106372327	14.0361	7.24673	1.35521	8.9267e-08	7.98386e-05	0	0	0	36.2899	23.5579	24.3686
3H	106397804	LOC106397804	12.8405	7.11954	1.51831	2.74375e-06	0.00176688	0	0	0	32.4699	6.14554	38.4275
3H	106449492	LOC106449492	11.7359	6.98704	1.39748	5.74072e-07	0.000451203	0	0	0	26.7399	28.6792	14.9961
3H	106360791	LOC106360791	21.8977	6.91604	1.49312	3.62246e-06	0.00218502	1.01175	0	0	12.415	20.4851	97.4745
3H	106348764	LOC106410382	9.7735	6.72311	1.43411	2.75893e-06	0.00176688	0	0	0	12.415	25.6064	20.6196
3H	106371532	LOC106400624	9.38676	6.66585	1.4929	8.00542e-06	0.00456344	0	0	0	30.5599	16.3881	9.37255
3H	106397232	LOC106397232	8.01437	6.43634	1.50417	1.87739e-05	0.009275	0	0	0	8.59497	23.5579	15.9333
3H	106368687	LOC106415700	7.26795	6.29445	1.60016	8.36683e-05	0.0331314	0	0	0	5.72998	26.6307	11.2471
3H	106422534	LOC106422534	6.80576	6.20183	1.59372	9.96644e-05	0.0378729	0	0	0	22.9199	12.2911	5.62353
3H	106446503	LOC106446503	6.51552	6.1413	1.60764	0.000133408	0.0470775	0	0	0	12.415	5.12129	21.5569
3H	106451236	LOC106451234	5.7981	5.97152	1.5477	0.000114166	0.0411267	0	0	0	9.54997	10.2426	14.9961
3H	106361605	LOC106375953	62.9524	5.73074	1.06185	6.77874e-08	6.51186e-05	2.0235	2.73886	2.19905	253.074	6.14554	111.533
3H	106375552	LOC106375500	7.9664	5.43576	1.42823	0.000141259	0.0491791	1.01175	0	0	17.1899	17.4124	12.1843
3H	106353789	LOC106353789	14.0917	5.34009	1.39713	0.00013228	0.0469994	1.01175	0	1.09952	29.6049	4.09703	48.7373
3H	106394749	LOC106394749	14.3999	4.79294	1.09018	1.10019e-05	0.00594495	1.01175	0.912955	1.09952	19.0999	17.4124	46.8627
3H	106381118	LOC106381118	23.5102	4.78258	1.07524	8.66996e-06	0.00483597	3.03525	1.82591	0	8.59497	78.8678	48.7373
3H	106388327	LOC106388327	113.103	4.63904	0.81899	1.47589e-08	1.59501e-05	10.1175	7.30364	8.79618	517.608	97.3044	37.4902
3H	106381160	LOC106381160	44.2342	4.17006	0.723365	8.17511e-09	9.4239e-06	6.07051	4.56477	3.29857	95.4997	26.6307	129.341
3H	106427885	LOC106427885	19.8301	3.29461	0.690927	1.85701e-06	0.00128441	4.04701	3.65182	3.29857	49.6598	24.5822	33.7412
3H	106413711	LOC106413711	21.6614	3.24207	0.812266	6.56873e-05	0.027703	6.07051	0	6.59714	42.0198	25.6064	49.6745
3H	111210294	LOC111210294	29.3034	3.18325	0.716832	8.96586e-06	0.00494782	10.1175	0.912955	6.59714	65.8948	60.4312	31.8667
3H	106368948	LOC106368948	34.9305	3.15165	0.811952	0.000103781	0.0388329	5.05876	13.6943	2.19905	116.51	21.5094	50.6118
3H	106424238	LOC106424238	126.756	2.98231	0.69371	1.71506e-05	0.00863758	63.7403	6.39068	15.3933	136.565	215.094	323.353
3H	106392052	LOC106434136	28.5535	2.97397	0.776326	0.000127715	0.0456903	12.141	1.82591	5.49761	40.1099	24.5822	87.1647
3H	106445852	LOC106361121	33.3683	2.81646	0.554342	3.76001e-07	0.000309598	12.141	8.21659	4.39809	40.1099	70.6737	64.6706
3H	106366164	BNAA09G06210D	24.7488	2.76274	0.713087	0.000106916	0.0391386	12.141	3.65182	3.29857	51.5698	22.5337	55.298
3H	106381656	LOC106360826	18.9597	2.72269	0.64675	2.55603e-05	0.0123917	3.03525	6.39068	5.49761	42.9748	28.6792	27.1804
3H	106395264	LOC106395264	30.978	2.70051	0.557068	1.24888e-06	0.000875464	7.08226	10.9555	6.59714	38.1999	47.1158	75.9176
3H	106376947	LOC106376947	58.9296	2.59948	0.682584	0.000139928	0.0490449	26.3055	12.7814	10.9952	193.864	32.7762	76.8549
3H	106359517	LOC106359517	22.9146	2.55845	0.550027	3.29521e-06	0.00205947	5.05876	8.21659	6.59714	39.1549	40.9703	37.4902
3H	106388579	LOC106438781	81.0461	2.43914	0.490305	6.53363e-07	0.000505859	14.1645	45.6477	15.3933	147.069	117.79	146.212
3H	106361053	LOC106361053	125.529	2.28135	0.317205	6.38278e-13	1.3244e-09	41.4818	41.9959	45.0804	151.844	225.337	247.435
3H	106416269	LOC106416269	62.7383	2.27585	0.4887	3.20946e-06	0.00203033	18.2115	14.6073	31.8862	93.5897	151.59	66.5451
3H	106443917	LOC106443917	37.3405	2.20685	0.425653	2.16446e-07	0.000187132	14.1645	14.6073	10.9952	57.2998	60.4312	66.5451
3H	106360694	LOC106360694	79.2424	2.18264	0.401642	5.50161e-08	5.48828e-05	36.4231	34.6923	14.2938	118.42	141.347	130.278
3H	106361629	LOC106361629	128.907	2.1653	0.410235	1.30465e-07	0.000114707	52.6111	40.17	48.379	281.724	110.62	239.937
3H	106447056	LOC106447056	293.173	2.15041	0.396738	5.95242e-08	5.82596e-05	66.7756	149.725	106.654	601.648	287.816	546.42
3H	106437473	LOC106347117	64.0718	2.08065	0.523211	6.98815e-05	0.0287701	16.188	44.7348	12.0947	117.465	109.596	84.3529
3H	106405957	LOC106405957	97.2929	-2.02781	0.331481	9.51028e-10	1.33334e-06	118.375	168.897	181.421	39.1549	44.0431	31.8667
3H	106454118	LOC106396863	46.9591	-2.29807	0.444775	2.38121e-07	0.000202497	91.0576	91.2955	51.6776	17.1899	17.4124	13.1216
3H	106405957	LOC106403221	46.4489	-2.39449	0.570187	2.67523e-05	0.0127316	44.5171	110.467	79.1656	6.68498	15.3639	22.4941
3H	106418228	LOC106418228	72.9224	-2.50219	0.510181	9.36604e-07	0.000684302	117.363	62.0809	192.416	19.0999	29.7035	16.8706
3H	106370921	LOC106370921	44.1521	-2.78445	0.593509	2.71197e-06	0.00176688	102.187	73.9493	54.9761	5.72998	21.5094	6.56078
3H	106413723	LOC106413723	38.2383	-4.64995	0.695739	2.33349e-11	4.17406e-08	52.6111	76.6882	91.2604	0	5.12129	3.74902
3H	106444185	LOC106444185	18.9694	-4.80658	1.09825	1.20544e-05	0.00638072	41.4818	58.4291	9.8957	0	3.07277	0.937255
3H	106446088	LOC106446088	21.4862	-4.98744	1.15489	1.57063e-05	0.0080947	16.188	92.2084	16.4928	0.954997	3.07277	0
3H	106433989	LOC106433989	19.7603	-5.28968	1.05022	4.73582e-07	0.000383853	36.4231	27.3886	51.6776	0	3.07277	0
3H	111215764	LOC111215764	100.366	-5.42693	0.585358	1.84191e-20	9.55471e-16	108.257	254.714	225.402	4.77498	7.1698	1.87451
3H	111202271	LOC111202271	6.11681	-6.10208	1.60641	0.000145534	0.0499963	9.10576	20.998	6.59714	0	0	0
3H	106383381	LOC106383381	7.4212	-6.37449	1.47633	1.57606e-05	0.0080947	12.141	13.6943	18.6919	0	0	0
3H	106381316	LOC106381316	7.85938	-6.45856	1.49082	1.47604e-05	0.00773415	9.10576	18.2591	19.7914	0	0	0
3H	106348764	LOC106348764	8.68971	-6.6037	1.42528	3.59964e-06	0.00218502	17.1998	17.3461	17.5924	0	0	0
3H	106416340	LOC106416339	10.1165	-6.82736	1.51082	6.21358e-06	0.00362504	19.2233	33.7793	7.69666	0	0	0
3H	106425863	LOC106425863	24.3489	-7.12045	1.28244	2.81966e-08	2.86798e-05	54.6346	52.0384	38.4833	0	0	0.937255
3H	106419446	LOC106419446	28.0807	-7.32915	1.35959	7.01755e-08	6.61869e-05	37.4348	100.425	29.6871	0	0	0.937255
3H	106405964	LOC106405964	16.8648	-7.56192	1.34028	1.68022e-08	1.77877e-05	42.4936	35.6052	23.09	0	0	0
3H	106411439	LOC106411439	19.1344	-7.73989	1.34958	9.7499e-09	1.0761e-05	27.3173	29.2145	58.2747	0	0	0
3H	106367691	LOC106367691	21.7658	-7.92932	1.29457	9.06366e-10	1.30602e-06	49.5758	44.7348	36.2842	0	0	0
3H	106371517	LOC106371517	30.597	-8.41795	1.30499	1.11403e-10	1.80591e-07	40.4701	52.9514	90.1609	0	0	0
3H	106411442	LOC106411442	32.126	-8.49192	1.27309	2.55215e-11	4.41301e-08	66.7756	77.6011	48.379	0	0	0
3H	106404375	LOC106404375	33.2437	-8.54183	1.35155	2.6155e-10	3.99048e-07	70.8226	102.251	26.3885	0	0	0
3H	106401888	LOC106401888	50.8269	-9.1531	1.23962	1.53878e-13	3.99113e-10	96.1164	118.684	90.1609	0	0	0
3H	106345789	LOC106345789	52.4848	-9.19935	1.29513	1.22047e-12	2.43502e-09	150.751	111.38	52.7771	0	0	0
3H	111211109	LOC106347618	53.6203	-9.2303	1.23806	8.95681e-14	2.4454e-10	101.175	125.988	94.5589	0	0	0
3H	106422522	LOC106360545	59.3438	-9.37579	2.12401	1.01389e-05	0.00553627	95.1046	251.062	9.8957	0	0	0
3H	106433976	LOC106433976	85.8783	-9.9076	1.3502	2.17027e-13	4.89481e-10	201.339	45.6477	268.284	0	0	0
3H	106367225	LOC106381822	88.8099	-9.95665	1.22279	3.87087e-16	2.00798e-12	205.386	151.55	175.924	0	0	0
3H	106429960	LOC106367230	91.4838	-9.99868	1.23466	5.5735e-16	2.40933e-12	190.209	133.291	225.402	0	0	0
3H	106446870	LOC106446870	92.8659	-10.0219	1.24122	6.79365e-16	2.71088e-12	124.445	228.239	204.511	0	0	0
3H	111204650	LOC111204650	95.1961	-10.0575	1.32741	3.54267e-14	1.17001e-10	358.16	130.552	82.4642	0	0	0
3H	106380926	LOC106396518	100.548	-10.1353	1.35568	7.64885e-14	2.20431e-10	65.7639	140.595	396.928	0	0	0
3H	111211015	LOC106430858	146.528	-10.6793	1.79622	2.75743e-09	3.40569e-06	99.1517	126.901	653.116	0	0	0
3H	106371451	LOC106371451	165.391	-10.8542	1.23486	1.4979e-18	1.94255e-14	211.456	391.657	389.231	0	0	0
3H	106425457	LOC106437465	172.992	-10.9191	1.24602	1.89759e-18	1.96871e-14	197.292	432.74	407.923	0	0	0

## Sheet: TableS4
Pathotype	GO Term	Pathway	Enrichment FDR	nGenes	Pathway Genes	Fold Enrichment	Genes
3A	GO:0009744	Response to sucrose	0.0420548	1	3	461.37	BnaAnng38970D
3A	GO:0034285	Response to disaccharide	0.0420548	1	3	461.37	BnaAnng38970D
3A	GO:0015802	Basic amino acid transport	0.0442367	1	5	276.822	BnaA06g35110D
3A	GO:0015808	L-alanine transport	0.0442367	1	5	276.822	BnaA06g35110D
3A	GO:0015809	Arginine transport	0.0442367	1	5	276.822	BnaA06g35110D
3A	GO:0015812	Gamma-aminobutyric acid transport	0.0442367	1	5	276.822	BnaA06g35110D
3A	GO:0032328	Alanine transport	0.0442367	1	5	276.822	BnaA06g35110D
3A	GO:1903826	Arginine transmembrane transport	0.0442367	1	5	276.822	BnaA06g35110D
3A	GO:1990822	Basic amino acid transmembrane transport	0.0442367	1	5	276.822	BnaA06g35110D
3A	GO:0006026	Aminoglycan catabolic process	0.0325266	2	60	46.137	BnaA09g15440D BnaC03g24270D
3A	GO:0006030	Chitin metabolic process	0.0325266	2	60	46.137	BnaA09g15440D BnaC03g24270D
3A	GO:0006032	Chitin catabolic process	0.0325266	2	60	46.137	BnaA09g15440D BnaC03g24270D
3A	GO:0046348	Amino sugar catabolic process	0.0325266	2	60	46.137	BnaA09g15440D BnaC03g24270D
3A	GO:1901072	Glucosamine-containing compound catabolic process	0.0325266	2	60	46.137	BnaA09g15440D BnaC03g24270D
3A	GO:0006022	Aminoglycan metabolic process	0.0325266	2	63	43.94	BnaA09g15440D BnaC03g24270D
3A	GO:0016998	Cell wall macromolecule catabolic process	0.0329706	2	71	38.989	BnaA09g15440D BnaC03g24270D
3A	GO:1901071	Glucosamine-containing compound metabolic process	0.0329706	2	72	38.4475	BnaA09g15440D BnaC03g24270D
3A	GO:0006040	Amino sugar metabolic process	0.0420548	2	87	31.8186	BnaA09g15440D BnaC03g24270D
3A	GO:0006952	Defense response	0.0325266	5	897	7.71522	BnaCnng78360D BnaCnng51700D BnaA01g31910D BnaA01g13350D BnaA03g38630D
3D	GO:0019509	L-methionine salvage from methylthioadenosine	0.0267442	1	12	647.692	BnaA01g19100D
3D	GO:0043102	Amino acid salvage	0.0267442	1	12	647.692	BnaA01g19100D
3D	GO:0071267	L-methionine salvage	0.0267442	1	12	647.692	BnaA01g19100D
3D	GO:0071265	L-methionine biosynthetic process	0.0284073	1	17	457.195	BnaA01g19100D
3D	GO:0006122	Mitochondrial electron transport, ubiquinol to cytochrome c	0.0392777	1	32	242.885	BnaA08g12190D
3D	GO:0051017	Actin filament bundle assembly	0.0392777	1	50	155.446	BnaC08g14110D
3D	GO:0061572	Actin filament bundle organization	0.0392777	1	50	155.446	BnaC08g14110D
3D	GO:0009086	Methionine biosynthetic process	0.0392777	1	52	149.467	BnaA01g19100D
3D	GO:0006555	Methionine metabolic process	0.0392777	1	53	146.647	BnaA01g19100D
3D	GO:0003333	Amino acid transmembrane transport	0.0398317	1	79	98.3836	BnaA05g32770D
3D	GO:0042775	Mitochondrial ATP synthesis coupled electron transport	0.0398317	1	89	87.3293	BnaA08g12190D
3D	GO:0019646	Aerobic electron transport chain	0.0398317	1	90	86.359	BnaA08g12190D
3D	GO:0000097	Sulfur amino acid biosynthetic process	0.0398317	1	103	75.4593	BnaA01g19100D
3D	GO:0009067	Aspartate family amino acid biosynthetic process	0.0398317	1	103	75.4593	BnaA01g19100D
3D	GO:1905039	Carboxylic acid transmembrane transport	0.0398317	1	105	74.022	BnaA05g32770D
3D	GO:1903825	Organic acid transmembrane transport	0.0398317	1	106	73.3237	BnaA05g32770D
3D	GO:0042773	ATP synthesis coupled electron transport	0.0398317	1	111	70.0208	BnaA08g12190D
3D	GO:0000096	Sulfur amino acid metabolic process	0.0398317	1	118	65.867	BnaA01g19100D
3D	GO:0043094	Cellular metabolic compound salvage	0.0398317	1	120	64.7692	BnaA01g19100D
3D	GO:0009066	Aspartate family amino acid metabolic process	0.0398317	1	123	63.1895	BnaA01g19100D
3D	GO:0006119	Oxidative phosphorylation	0.0398317	1	128	60.7212	BnaA08g12190D
3D	GO:0022904	Respiratory electron transport chain	0.0398317	1	132	58.8811	BnaA08g12190D
3H	GO:0034414	TRNA 3 -trailer cleavage, endonucleolytic	0.00916285	1	3	1981.18	BnaC05g37130D
3H	GO:0072684	Mitochondrial tRNA 3 -trailer cleavage, endonucleolytic	0.00916285	1	3	1981.18	BnaC05g37130D
3H	GO:1905267	Endonucleolytic cleavage involved in tRNA processing	0.00916285	1	3	1981.18	BnaC05g37130D
3H	GO:0098734	Macromolecule depalmitoylation	0.0130963	1	7	849.076	BnaC06g42800D
3H	GO:0042779	TRNA 3 -trailer cleavage	0.0136017	1	9	660.392	BnaC05g37130D
3H	GO:0042780	TRNA 3 -end processing	0.018408	1	16	371.471	BnaC05g37130D
3H	GO:0000963	Mitochondrial RNA processing	0.0189404	1	19	312.817	BnaC05g37130D
3H	GO:0036092	Phosphatidylinositol-3-phosphate biosynthetic process	0.0215867	1	24	247.647	BnaA07g10360D
3H	GO:0046686	Response to cadmium ion	0.0215867	1	26	228.597	BnaC01g39170D
3H	GO:0046855	Inositol phosphate dephosphorylation	0.0252529	1	36	165.098	BnaC09g30760D
3H	GO:0071545	Inositol phosphate catabolic process	0.0252529	1	36	165.098	BnaC09g30760D
3H	GO:0046838	Phosphorylated carbohydrate dephosphorylation	0.0252529	1	39	152.398	BnaC09g30760D
3H	GO:0000103	Sulfate assimilation	0.0252529	1	43	138.222	BnaC09g30760D
3H	GO:0046854	Phosphatidylinositol phosphate biosynthetic process	0.00916285	2	89	133.562	BnaC09g30760D BnaA07g10360D
3H	GO:0000463	Maturation of LSU-rRNA from tricistronic rRNA transcript (SSU-rRNA, 5.8S rRNA, LSU-rRNA)	0.0252529	1	48	123.824	BnaA06g35050D
3H	GO:0010038	Response to metal ion	0.0252529	1	53	112.142	BnaC01g39170D
3H	GO:0000959	Mitochondrial RNA metabolic process	0.0252529	1	57	104.272	BnaC05g37130D
3H	GO:0046174	Polyol catabolic process	0.0252529	1	58	102.475	BnaC09g30760D
3H	GO:0006026	Aminoglycan catabolic process	0.0252529	1	60	99.0588	BnaC03g24270D
3H	GO:0006030	Chitin metabolic process	0.0252529	1	60	99.0588	BnaC03g24270D
3H	GO:0006032	Chitin catabolic process	0.0252529	1	60	99.0588	BnaC03g24270D
3H	GO:0046348	Amino sugar catabolic process	0.0252529	1	60	99.0588	BnaC03g24270D
3H	GO:1901072	Glucosamine-containing compound catabolic process	0.0252529	1	60	99.0588	BnaC03g24270D
3H	GO:0043628	NcRNA 3 -end processing	0.0252529	1	61	97.4349	BnaC05g37130D
3H	GO:0046164	Alcohol catabolic process	0.0252529	1	61	97.4349	BnaC09g30760D
3H	GO:0006022	Aminoglycan metabolic process	0.0253719	1	63	94.3417	BnaC03g24270D
3H	GO:1901616	Organic hydroxy compound catabolic process	0.025591	1	67	88.7094	BnaC09g30760D
3H	GO:0016998	Cell wall macromolecule catabolic process	0.026149	1	71	83.7117	BnaC03g24270D
3H	GO:1901071	Glucosamine-containing compound metabolic process	0.026149	1	72	82.549	BnaC03g24270D
3H	GO:0098732	Macromolecule deacylation	0.0262313	1	74	80.318	BnaC06g42800D
3H	GO:0006040	Amino sugar metabolic process	0.0287539	1	87	68.3164	BnaC03g24270D
3H	GO:0043647	Inositol phosphate metabolic process	0.0287539	1	87	68.3164	BnaC09g30760D
3H	GO:0046856	Phosphatidylinositol dephosphorylation	0.0294151	1	92	64.6036	BnaA07g10360D
3H	GO:0046839	Phospholipid dephosphorylation	0.0294151	1	93	63.9089	BnaA07g10360D
3H	GO:0006661	Phosphatidylinositol biosynthetic process	0.00916285	2	199	59.734	BnaC09g30760D BnaA07g10360D
3H	GO:0140053	Mitochondrial gene expression	0.0315671	1	102	58.2699	BnaC05g37130D
3H	GO:0000470	Maturation of LSU-rRNA	0.0320718	1	108	55.0327	BnaA06g35050D
3H	GO:0046434	Organophosphate catabolic process	0.0360556	1	124	47.9317	BnaC09g30760D
3H	GO:0009737	Response to abscisic acid	0.0391223	1	140	42.4538	BnaCnng27950D
3H	GO:0097305	Response to alcohol	0.0391223	1	140	42.4538	BnaCnng27950D
3H	GO:0046474	Glycerophospholipid biosynthetic process	0.0130963	2	290	40.9899	BnaC09g30760D BnaA07g10360D
3H	GO:0046488	Phosphatidylinositol metabolic process	0.0130963	2	300	39.6235	BnaC09g30760D BnaA07g10360D
3H	GO:0031123	RNA 3 -end processing	0.0421909	1	154	38.5943	BnaC05g37130D
3H	GO:0045017	Glycerolipid biosynthetic process	0.0136017	2	345	34.4552	BnaC09g30760D BnaA07g10360D
3H	GO:1901136	Carbohydrate derivative catabolic process	0.0469355	1	178	33.3906	BnaC03g24270D
3H	GO:0019751	Polyol metabolic process	0.0483264	1	190	31.2817	BnaC09g30760D
3H	GO:0008654	Phospholipid biosynthetic process	0.0156573	2	389	30.558	BnaC09g30760D BnaA07g10360D
3H	GO:0030258	Lipid modification	0.0499682	1	200	29.7176	BnaA07g10360D
3H	GO:0006650	Glycerophospholipid metabolic process	0.0168393	2	422	28.1684	BnaC09g30760D BnaA07g10360D
3H	GO:0046486	Glycerolipid metabolic process	0.0188763	2	484	24.56	BnaC09g30760D BnaA07g10360D
3H	GO:0006644	Phospholipid metabolic process	0.0215867	2	581	20.4597	BnaC09g30760D BnaA07g10360D
3H	GO:0034470	NcRNA processing	0.0252529	2	822	14.4611	BnaA06g35050D BnaC05g37130D
3H	GO:0006790	Sulfur compound metabolic process	0.0252529	2	839	14.1681	BnaC09g30760D BnaC01g39170D
3H	GO:0016311	Dephosphorylation	0.0252529	2	909	13.0771	BnaC09g30760D BnaA07g10360D
3H	GO:0090407	Organophosphate biosynthetic process	0.0254101	2	946	12.5656	BnaC09g30760D BnaA07g10360D
3H	GO:0034660	NcRNA metabolic process	0.0287539	2	1082	10.9862	BnaA06g35050D BnaC05g37130D
3H	GO:0008610	Lipid biosynthetic process	0.0320718	2	1236	9.61736	BnaC09g30760D BnaA07g10360D
3H	GO:0044255	Cellular lipid metabolic process	0.0422297	2	1508	7.88267	BnaC09g30760D BnaA07g10360D
3H	GO:0019637	Organophosphate metabolic process	0.0469373	2	1628	7.30163	BnaC09g30760D BnaA07g10360D

## Sheet: TableS5
Pathotype	KEGG ID	Pathway	Enrichment FDR	nGenes	Pathway Genes	Fold Enrichment	Genes
3A	bna00196	Photosynthesis	0.0275576	1	15	92.274	BnaA07g07560D
3A	bna00052	Galactose metabolism	0.0379214	1	23	60.1787	BnaC05g09640D
3A	bna00480	Glutathione metabolism	0.00632317	2	61	45.3806	BnaC01g39170D BnaA03g14140D
3A	bna00520	Amino sugar and nucleotide sugar metabolism	0.00632317	2	62	44.6487	BnaA09g15440D BnaC03g24270D
3A	bna04130	SNARE interactions in vesicular transport	0.0478107	1	32	43.2534	BnaA08g25060D
3A	bna00260	Glycine, serine and threonine metabolism	0.0478842	1	35	39.546	BnaA03g50990D
3A	bna00240	Pyrimidine metabolism	0.0491301	1	39	35.49	BnaA09g54360D
3A	bna00330	Arginine and proline metabolism	0.0491301	1	42	32.955	BnaA05g05760D
3A	bna04141	Protein processing in endoplasmic reticulum	0.0100783	2	102	27.1394	BnaC01g20320D BnaC03g28860D
3A	bna04626	Plant-pathogen interaction	0.0100783	2	104	26.6175	BnaA09g44420D BnaA03g38630D
3A	bna01230	Biosynthesis of amino acids	0.0158632	2	142	19.4945	BnaA03g50990D BnaA05g05760D
3A	bna01100	Metabolic pathways	1.4609e-09	12	1189	13.9691	BnaC01g39170D BnaA06g01500D BnaC05g43940D BnaC05g09640D BnaA09g08530D BnaA09g15440D BnaA09g54360D BnaA07g07560D BnaC03g24270D BnaA03g50990D BnaA05g05760D BnaA03g14140D
3A	bna03010	Ribosome	0.0275576	2	210	13.182	BnaA04g21290D BnaA08g08550D
3A	bna01110	Biosynthesis of secondary metabolites	0.00632317	4	621	8.91536	BnaA06g01500D BnaC05g09640D BnaA03g50990D BnaA05g05760D
3D	bna03010	Ribosome	1.99408e-05	3	210	111.033	BnaA09g38730D BnaA07g32060D BnaC01g04410D
3D	bna00945	Stilbenoid, diarylheptanoid and gingerol biosynthesis	0.00377184	1	11	706.573	BnaA08g11640D
3D	bna00941	Flavonoid biosynthesis	0.00437035	1	17	457.195	BnaA08g11640D
3D	bna00270	Cysteine and methionine metabolism	0.0133198	1	69	112.642	BnaA01g19100D
3D	bna00940	Phenylpropanoid biosynthesis	0.0133198	1	78	99.645	BnaA08g11640D
3D	bna00190	Oxidative phosphorylation	0.0151992	1	104	74.7337	BnaA08g12190D
3D	bna01100	Metabolic pathways	0.00170258	3	1189	19.6105	BnaA08g11640D BnaA08g12190D BnaA01g19100D
3H	bna01100	Metabolic pathways	5.92704e-09	7	1189	34.9913	BnaC09g30760D BnaA08g11640D BnaC01g39170D BnaA07g10360D BnaC06g42800D BnaA01g17980D BnaC03g24270D
3H	bna00945	Stilbenoid, diarylheptanoid and gingerol biosynthesis	0.00678072	1	11	540.321	BnaA08g11640D
3H	bna00941	Flavonoid biosynthesis	0.00785574	1	17	349.619	BnaA08g11640D
3H	bna00562	Inositol phosphate metabolism	0.00960488	1	26	228.597	BnaA07g10360D
3H	bna01212	Fatty acid metabolism	0.0113312	1	38	156.409	BnaC06g42800D
3H	bna00230	Purine metabolism	0.0113312	1	43	138.222	BnaA01g17980D
3H	bna00480	Glutathione metabolism	0.0126882	1	61	97.4349	BnaC01g39170D
3H	bna00520	Amino sugar and nucleotide sugar metabolism	0.0126882	1	62	95.8634	BnaC03g24270D
3H	bna00940	Phenylpropanoid biosynthesis	0.0143482	1	78	76.1991	BnaA08g11640D
3H	bna03010	Ribosome	0.00315027	2	210	56.605	BnaA06g35050D BnaA10g11350D

## Sheet: TableS6
Pathotype	CHROM	QTL	Type	start	end	length	nSNPs	avgSNPs_Mb	peakDeltaSNP	posPeakDeltaSNP	avgDeltaSNP	CHROM_POS	REF	ALT	SNPindex.LOW	SNPindex.HIGH	deltaSNP	tricubeDeltaSNP	Gene ID	Gene Name
3D	A01	BnaA1P3D.CRX1.1	Minor	14059868	14060851	983	8	8138	0.29032	14059868	0.290189	A01_14059868	G	A	0.510417	0.833333	0.322917	0.29032	106361131	cilia- and flagella-associated protein 251
												A01_14059889	T	C	0.51087	0.847561	0.336691	0.290313	106361131	cilia- and flagella-associated protein 251
												A01_14060296	A	G	0.267123	0.797101	0.529978	0.290189	106361131	cilia- and flagella-associated protein 251
												A01_14060344	T	C	0.308411	0.788079	0.479668	0.290175	106361131	cilia- and flagella-associated protein 251
												A01_14060350	A	C	0.37	0.81295	0.44295	0.290173	106361131	cilia- and flagella-associated protein 251
												A01_14060386	C	A	0.306818	0.772277	0.465459	0.290162	106361131	cilia- and flagella-associated protein 251
												A01_14060389	C	A	0.317647	0.765306	0.447659	0.290161	106361131	cilia- and flagella-associated protein 251
												A01_14060851	C	A	0.458015	0.802083	0.344068	0.29002	106361131	cilia- and flagella-associated protein 251
3A	A05	BnaA5P3A.CRX1.1	Major	12272166	12272166	0	1	NA	0.385503	12272166	0.385503	A05_12272166	A	C	0.418129	0.807229	0.3891	0.385503	106362025	hsp70-Hsp90 organizing protein 3
3D	A05	BnaA5P3D.CRX1.1	Minor	13623271	13623271	0	1	NA	0.270242	13623271	0.270242	A05_13623271	A	G	0.380531	0.658537	0.278006	0.270242	106411554	proteasome subunit alpha type-4-A-like
3D	A08	BnaA8P3D.CRX1.1	Major	7443712	7443835	123	4	32520	0.346232	7443835	0.346232	A08_7443712	A	C	0.40367	0.738739	0.335069	0.346232	106396583	enoyl-CoA delta isomerase 2, peroxisomal
												A08_7443718	C	G	0.4	0.733032	0.333032	0.346232	106396583	enoyl-CoA delta isomerase 2, peroxisomal
												A08_7443781	G	A	0.304878	0.6875	0.382622	0.346232	106396583	enoyl-CoA delta isomerase 2, peroxisomal
												A08_7443835	G	A	0.459016	0.786325	0.327308	0.346232	106396583	enoyl-CoA delta isomerase 2, peroxisomal
3D	A08	BnaA8P3D.RCr91.2	Major	10275090	11076201	801111	3	4	0.343288	11076144	0.333313	A08_10275090	C	T	0.462069	0.890625	0.428556	0.313372	106418916	transcription initiation factor TFIID subunit 1
												A08_11076144	C	A	0.4375	0.936709	0.499209	0.343288	106418959	peptidyl-prolyl cis-trans isomerase CYP28, chloroplastic-like
												A08_11076201	T	C	0.489209	0.920245	0.431037	0.343279	106418960	peptidyl-prolyl cis-trans isomerase CYP28, chloroplastic-like
3H	A08	BnaA8P3H.RCr91.2	Major	11310428	12506566	1196138	8	7	0.426081	11512516	0.358667	A08_11310428	C	T	0.603175	0.746988	0.143813	0.389094	106390924	selenium-binding protein 1
												A08_11512210	C	T	0.357143	0.883117	0.525974	0.426072	106397231	UDP-glycosyltransferase 75C1-like
												A08_11512231	G	A	0.346341	0.878613	0.532271	0.426072	106397231	UDP-glycosyltransferase 75C1-like
												A08_11512264	G	A	0.351931	0.88172	0.529789	0.426073	106397231	UDP-glycosyltransferase 75C1-like
												A08_11512516	C	G	0.377246	0.883562	0.506316	0.426081	106397231	UDP-glycosyltransferase 75C1-like
												A08_12506476	T	G	0.219178	0.513228	0.294049	0.258653	106422372	5-amino-6-(5-phospho-D-ribitylamino)uracil phosphatase, chloroplastic-like
												A08_12506482	A	T	0.207921	0.497175	0.289254	0.258652	106422372	5-amino-6-(5-phospho-D-ribitylamino)uracil phosphatase, chloroplastic-like
												A08_12506566	G	C	0.216667	0.551471	0.334804	0.258639	106422372	5-amino-6-(5-phospho-D-ribitylamino)uracil phosphatase, chloroplastic-like
3H	A08	BnaA8P3H.Crr11.3	Major	15908289	16050956	142667	6	42	0.356735	15908289	0.346135	A08_15908289	C	T	0.416	0.832168	0.416168	0.356735	106361033	ethylene-responsive transcription factor ERF109
												A08_16016873	C	T	0.328221	0.711538	0.383318	0.349597	106361045	UDP-glucosyl transferase 73B2-like
												A08_16016897	T	G	0.222951	0.649007	0.426056	0.349589	106361045	UDP-glucosyl transferase 73B2-like
												A08_16040507	C	G	0.657143	0.896	0.238857	0.3415	106361049	polyubiquitin 11
												A08_16040588	A	G	0.466165	0.814815	0.348649	0.341472	106361049	polyubiquitin 11
												A08_16050956	G	T	0.417085	0.740741	0.323655	0.33792	106361048	polyadenylate-binding protein 2
3D	A08	BnaA8P3D.Crr11.3	Major	16016864	16050956	34092	12	352	0.338627	16016864	0.338289	A08_16016864	C	A	0.305732	0.628272	0.32254	0.338627	106361045	UDP-glucosyl transferase 73B2-like
												A08_16016867	T	A	0.301282	0.614973	0.313691	0.338627	106361045	UDP-glucosyl transferase 73B2-like
												A08_16016873	C	T	0.285714	0.6	0.314286	0.338626	106361045	UDP-glucosyl transferase 73B2-like
												A08_16016882	T	C	0.294118	0.56213	0.268013	0.338626	106361045	UDP-glucosyl transferase 73B2-like
												A08_16016885	C	T	0.288136	0.563218	0.275083	0.338626	106361045	UDP-glucosyl transferase 73B2-like
												A08_16016888	T	C	0.274854	0.573964	0.299111	0.338626	106361045	UDP-glucosyl transferase 73B2-like
												A08_16016897	T	G	0.225166	0.521429	0.296263	0.338625	106361045	UDP-glucosyl transferase 73B2-like
												A08_16016909	G	A	0.257732	0.626794	0.369062	0.338625	106361045	UDP-glucosyl transferase 73B2-like
												A08_16016912	C	G	0.264249	0.622642	0.358393	0.338625	106361045	UDP-glucosyl transferase 73B2-like
												A08_16040507	C	G	0.41358	0.847458	0.433877	0.337454	106361049	polyubiquitin 11
												A08_16040624	C	T	0.232759	0.712766	0.480007	0.337448	106361049	polyubiquitin 11
												A08_16050956	G	T	0.390805	0.806897	0.416092	0.336936	106361048	polyadenylate-binding protein 2
3D	A08	BnaA8P3D.qBrCR381.4	Major	17871036	20312633	2441597	39	16	0.385568	18346735	0.355579	A08_17871036	A	G	0.394904	0.537313	0.142409	0.338393	106361356	probable beta-1,3-galactosyltransferase 4
												A08_17871142	G	A	0.534161	0.385135	-0.149026	0.338433	106361356	probable beta-1,3-galactosyltransferase 4
												A08_17871156	T	A	0.3	0.48913	0.18913	0.338438	106361356	probable beta-1,3-galactosyltransferase 4
												A08_17871895	G	T	0.308642	0.235294	-0.0733479	0.338716	106361356	probable beta-1,3-galactosyltransferase 4
												A08_17882811	C	T	0.696296	0.957143	0.260847	0.342818	106361356	probable beta-1,3-galactosyltransferase 4
												A08_18204273	G	C	0.542857	0.959184	0.416327	0.383434	106361316	31 kDa ribonucleoprotein, chloroplastic
												A08_18281611	G	A	0.195652	0.85443	0.658778	0.384592	106361308	heat shock 70 kDa protein 6, chloroplastic-like
												A08_18281614	G	A	0.203209	0.849162	0.645953	0.384592	106361308	heat shock 70 kDa protein 6, chloroplastic-like
												A08_18281650	C	A	0.228261	0.832536	0.604275	0.384593	106361308	heat shock 70 kDa protein 6, chloroplastic-like
												A08_18281659	A	C	0.232044	0.843137	0.611093	0.384593	106361308	heat shock 70 kDa protein 6, chloroplastic-like
												A08_18281677	A	C	0.273224	0.859031	0.585807	0.384593	106361308	heat shock 70 kDa protein 6, chloroplastic-like
												A08_18286203	A	G	0.12234	0.535714	0.413374	0.384661	106361304	3-oxo-Delta(4,5)-steroid 5-beta-reductase-like
												A08_18286206	G	T	0.12234	0.541176	0.418836	0.384661	106361304	3-oxo-Delta(4,5)-steroid 5-beta-reductase-like
												A08_18286249	G	A	0.194805	0.666667	0.471861	0.384662	106361304	3-oxo-Delta(4,5)-steroid 5-beta-reductase-like
												A08_18286401	G	A	0.5	0.964912	0.464912	0.384664	106361304	3-oxo-Delta(4,5)-steroid 5-beta-reductase-like
												A08_18346735	G	C	0.45122	0.7875	0.33628	0.385568	106361295	aconitate hydratase 1
												A08_18441680	C	A	0.438424	0.950226	0.511803	0.384102	106361282	phosphoserine aminotransferase 1, chloroplastic
												A08_18441743	T	C	0.481707	0.889381	0.407673	0.384098	106361282	phosphoserine aminotransferase 1, chloroplastic
												A08_18441755	A	G	0.461039	0.878641	0.417602	0.384098	106361282	phosphoserine aminotransferase 1, chloroplastic
												A08_18506249	C	T	0.731092	0.70339	-0.0277026	0.380323	106361274	50S ribosomal protein L25-like
												A08_18839333	A	G	0.34	0.87037	0.53037	0.35843	106405582	protein PLASTID MOVEMENT IMPAIRED 1
												A08_18839639	A	G	0.401575	0.863158	0.461583	0.358368	106405582	protein PLASTID MOVEMENT IMPAIRED 1
												A08_18839835	A	C	0.434109	0.904762	0.470653	0.358328	106405582	protein PLASTID MOVEMENT IMPAIRED 1
												A08_18839860	T	A	0.456522	0.904762	0.44824	0.358323	106405582	protein PLASTID MOVEMENT IMPAIRED 1
												A08_18839873	C	T	0.459259	0.887097	0.427838	0.35832	106405582	protein PLASTID MOVEMENT IMPAIRED 1
												A08_18872711	G	T	0.575342	0.877193	0.301851	0.351644	106361258	bZIP transcription factor 60
												A08_18872843	A	G	0.640693	0.932075	0.291383	0.351617	106361258	bZIP transcription factor 60
												A08_19040806	C	G	0.638889	0.764045	0.125156	0.31747	106451550	GLABROUS1 enhancer-binding protein-like 1
												A08_19040824	G	C	0.634921	0.777778	0.142857	0.317466	106451550	GLABROUS1 enhancer-binding protein-like 1
												A08_19040897	T	G	0.695652	0.844444	0.148792	0.317451	106451550	GLABROUS1 enhancer-binding protein-like 1
												A08_19040960	A	G	0.712644	0.827273	0.114629	0.317438	106451550	GLABROUS1 enhancer-binding protein-like 1
												A08_19366524	C	G	0.577778	0.636364	0.0585859	0.288557	106384864	uncharacterized LOC106384864
												A08_19366530	A	G	0.563218	0.653061	0.0898428	0.288557	106384865	uncharacterized LOC106384865
												A08_20016622	T	A	0.226277	0.798246	0.571968	0.356513	106361389	NAD(P)H-quinone oxidoreductase subunit M, chloroplastic
												A08_20016645	T	G	0.234899	0.77707	0.542171	0.356515	106361389	NAD(P)H-quinone oxidoreductase subunit M, chloroplastic
												A08_20016697	T	C	0.216102	0.815603	0.599501	0.356521	106361389	NAD(P)H-quinone oxidoreductase subunit M, chloroplastic
												A08_20016914	G	A	0.230189	0.536036	0.305847	0.356545	106361389	NAD(P)H-quinone oxidoreductase subunit M, chloroplastic
												A08_20101875	C	T	0.405405	0.833333	0.427928	0.357406	106361389	NAD(P)H-quinone oxidoreductase subunit M, chloroplastic
												A08_20312633	T	A	0.511364	0.830769	0.319406	0.28207	106361360	apoptotic chromatin condensation inducer in the nucleus
3H	A08	BnaA8P3H.qBrCR381.4	Minor	18281327	18872996	591669	34	57	0.275623	18441755	0.266956	A08_18281327	A	G	0.423729	0.554217	0.130488	0.271569	106361308	heat shock 70 kDa protein 6, chloroplastic-like
												A08_18281569	C	G	0.283951	0.517241	0.233291	0.271575	106361308	heat shock 70 kDa protein 6, chloroplastic-like
												A08_18281611	G	A	0.21978	0.489655	0.269875	0.271576	106361308	heat shock 70 kDa protein 6, chloroplastic-like
												A08_18281614	G	A	0.227027	0.489796	0.262769	0.271576	106361308	heat shock 70 kDa protein 6, chloroplastic-like
												A08_18281650	C	A	0.195767	0.512987	0.31722	0.271577	106361308	heat shock 70 kDa protein 6, chloroplastic-like
												A08_18281659	A	C	0.19797	0.51634	0.31837	0.271577	106361308	heat shock 70 kDa protein 6, chloroplastic-like
												A08_18281677	A	C	0.221675	0.567901	0.346226	0.271578	106361308	heat shock 70 kDa protein 6, chloroplastic-like
												A08_18281716	G	A	0	0.643411	0.643411	0.271579	106361308	heat shock 70 kDa protein 6, chloroplastic-like
												A08_18281737	C	G	0	0.714286	0.714286	0.271579	106361308	heat shock 70 kDa protein 6, chloroplastic-like
												A08_18281740	G	T	0	0.714286	0.714286	0.271579	106361308	heat shock 70 kDa protein 6, chloroplastic-like
												A08_18281776	G	A	0.349091	0.683417	0.334326	0.27158	106361308	heat shock 70 kDa protein 6, chloroplastic-like
												A08_18281984	A	G	0.5	0.772727	0.272727	0.271585	106361308	heat shock 70 kDa protein 6, chloroplastic-like
												A08_18286185	G	A	0.132979	0.37069	0.237711	0.271692	106361304	3-oxo-Delta(4,5)-steroid 5-beta-reductase-like
												A08_18286192	G	T	0.853535	0.6	-0.253535	0.271692	106361304	3-oxo-Delta(4,5)-steroid 5-beta-reductase-like
												A08_18286200	A	T	0.136842	0.387931	0.251089	0.271692	106361304	3-oxo-Delta(4,5)-steroid 5-beta-reductase-like
												A08_18286203	A	G	0.142132	0.401639	0.259507	0.271692	106361304	3-oxo-Delta(4,5)-steroid 5-beta-reductase-like
												A08_18286206	G	T	0.141414	0.4	0.258586	0.271692	106361304	3-oxo-Delta(4,5)-steroid 5-beta-reductase-like
												A08_18286249	G	A	0.227612	0.46114	0.233528	0.271693	106361304	3-oxo-Delta(4,5)-steroid 5-beta-reductase-like
												A08_18286401	G	A	0.617391	0.810811	0.19342	0.271697	106361304	3-oxo-Delta(4,5)-steroid 5-beta-reductase-like
												A08_18441680	C	A	0.503937	0.761468	0.257531	0.275621	106361282	phosphoserine aminotransferase 1, chloroplastic
												A08_18441743	T	C	0.430556	0.741935	0.31138	0.275623	106361282	phosphoserine aminotransferase 1, chloroplastic
												A08_18441755	A	G	0.439394	0.703704	0.26431	0.275623	106361282	phosphoserine aminotransferase 1, chloroplastic
												A08_18839165	T	C	0.573529	0.772455	0.198926	0.257747	106405582	protein PLASTID MOVEMENT IMPAIRED 1
												A08_18839297	C	T	0.464286	0.783217	0.318931	0.257739	106405582	protein PLASTID MOVEMENT IMPAIRED 1
												A08_18839333	A	G	0.490323	0.808824	0.318501	0.257737	106405582	protein PLASTID MOVEMENT IMPAIRED 1
												A08_18839639	A	G	0.454545	0.810945	0.3564	0.25772	106405582	protein PLASTID MOVEMENT IMPAIRED 1
												A08_18839835	A	C	0.521531	0.882845	0.361314	0.257709	106405582	protein PLASTID MOVEMENT IMPAIRED 1
												A08_18839860	T	A	0.528571	0.890244	0.361672	0.257708	106405582	protein PLASTID MOVEMENT IMPAIRED 1
												A08_18839873	C	T	0.52657	0.883817	0.357247	0.257707	106405582	protein PLASTID MOVEMENT IMPAIRED 1
												A08_18840122	G	C	0.503704	0.791946	0.288243	0.257693	106405582	protein PLASTID MOVEMENT IMPAIRED 1
												A08_18840155	C	G	0.516667	0.781955	0.265288	0.257691	106405582	protein PLASTID MOVEMENT IMPAIRED 1
												A08_18840182	G	A	0.5	0.766355	0.266355	0.25769	106405582	protein PLASTID MOVEMENT IMPAIRED 1
												A08_18872711	G	T	0.529915	0.848837	0.318923	0.255872	106361258	bZIP transcription factor 60
												A08_18872996	G	A	0.514019	0.851852	0.337833	0.255856	106361258	bZIP transcription factor 60
3H	C01	BnaC1P3H.CRX1.1	Minor	17677705	17678086	381	4	10499	0.292712	17678086	0.29262	C01_17677705	T	C	0.157303	0.636364	0.47906	0.292574	106376056	GLABROUS1 enhancer-binding protein-like
												C01_17677753	A	G	0.234694	0.656863	0.422169	0.292591	106376056	GLABROUS1 enhancer-binding protein-like
												C01_17677778	C	A	0.215909	0.689655	0.473746	0.292601	106376056	GLABROUS1 enhancer-binding protein-like
												C01_17678086	G	T	0.303797	0.748252	0.444454	0.292712	106376056	GLABROUS1 enhancer-binding protein-like
3H	C01	BnaC1P3H.CRX1.2	Major	26237303	26648486	411183	4	10	0.322333	26648486	0.317047	C01_26237303	T	A	0.444444	0.759259	0.314815	0.315282	106349084	polyubiquitin 11
												C01_26237923	A	G	0.41573	0.725714	0.309984	0.315286	106349084	polyubiquitin 11
												C01_26237959	C	T	0.352564	0.658683	0.306119	0.315287	106349084	polyubiquitin 11
												C01_26648486	A	G	0.204301	0.539326	0.335025	0.322333	106349049	uncharacterized LOC106349049
3H	C01	BnaC1P3H.CRX1.3	Minor	42700048	42700048	0	1	NA	0.292623	42700048	0.292623	C01_42700048	T	C	0.148148	0.55	0.401852	0.292623	111202359	60S ribosomal protein L27-3
3D	C07	BnaC7P3D.CRX1.1	Minor	34501975	34509210	7235	2	276	0.277469	34501975	0.277047	C07_34501975	C	T	0.407692	0.598684	0.190992	0.277469	106418155	serine/threonine-protein kinase prp4
												C07_34509210	C	A	0.121951	0.517241	0.39529	0.276626	106418157	uncharacterized LOC106418157
3A	C07	BnaC7P3A.CRX1.0	Major	45670744	46185588	514844	5	10	0.530473	46185588	0.453996	C07_45670744	T	G	0.219124	0.188073	-0.0310501	0.339293	106406248	60S ribosomal protein L26-1
												C07_45670795	A	G	0.266355	0.232044	-0.0343109	0.339338	106406248	60S ribosomal protein L26-1
												C07_46185519	A	C	0	0.78169	0.78169	0.530438	111208271	alpha-humulene/(-)-(E)-beta-caryophyllene synthase-like
												C07_46185523	T	G	0	0.786207	0.786207	0.53044	111208271	alpha-humulene/(-)-(E)-beta-caryophyllene synthase-like
												C07_46185588	C	T	0	0.745098	0.745098	0.530473	111208271	alpha-humulene/(-)-(E)-beta-caryophyllene synthase-like
3D	C08	BnaC8P3D.CRX1.1	Minor	6001383	6001383	0	1	NA	0.274324	6001383	0.274324	C08_6001383	T	C	0.412698	0.687023	0.274324	0.274324	NA
3D	C09	BnaC9P3D.CRX1.1	Minor	31610782	31611253	471	6	12739	0.23476	31610782	0.234759	C09_31610782	A	T	0.294118	0.566667	0.272549	0.23476	106418720	vicilin-like seed storage protein At2g18540
												C09_31610837	A	C	0.264	0.546667	0.282667	0.234759	106418720	vicilin-like seed storage protein At2g18540
												C09_31610859	G	C	0.263158	0.538071	0.274913	0.234759	106418720	vicilin-like seed storage protein At2g18540
												C09_31610878	A	G	0.220588	0.425	0.204412	0.234759	106418720	vicilin-like seed storage protein At2g18540
												C09_31611051	T	C	0.309524	0.476596	0.167072	0.234758	106418720	vicilin-like seed storage protein At2g18540
												C09_31611253	G	C	0.466667	0.584746	0.118079	0.234758	106418720	vicilin-like seed storage protein At2g18540
3H	C09	BnaC9P3H.CRX1.1	Minor	31610782	32261061	650279	8	12	0.26141	32261061	0.246151	C09_31610782	A	T	0.281081	0.494444	0.213363	0.24396	106418720	vicilin-like seed storage protein At2g18540
												C09_31610837	A	C	0.277228	0.507389	0.230161	0.243964	106418720	vicilin-like seed storage protein At2g18540
												C09_31610859	G	C	0.275132	0.534031	0.258899	0.243966	106418720	vicilin-like seed storage protein At2g18540
												C09_31610878	A	G	0.235294	0.525253	0.289958	0.243967	106418720	vicilin-like seed storage protein At2g18540
												C09_31610911	G	C	0.238532	0.558824	0.320291	0.24397	106418720	vicilin-like seed storage protein At2g18540
												C09_31611051	T	C	0.243902	0.557292	0.313389	0.24398	106418720	vicilin-like seed storage protein At2g18540
												C09_31611253	G	C	0.328571	0.581921	0.253349	0.243994	106418720	vicilin-like seed storage protein At2g18540
												C09_32261061	T	C	0.248	0.59633	0.34833	0.26141	106392952	uncharacterized LOC106392952
